# Supplementary material for: 2,6-Bis(1H-benzimidazol­-2-yl)pyridine methanol trisolvate
Source: Acta Crystallogr Sect E Struct Rep Online. 2009 Apr 10;65(Pt 5):o1013. doi: 10.1107/S1600536809012574 (PMC2977700; doi:10.1107/S1600536809012574)
Supplement: Supplementary file 1 [file e-65-o1013-sup1.cif]

##############################################################################
###                                                                        ###
###        Electronic paper (Acta Crystallographica Section E)             ###
###                                                                        ###
##############################################################################
#                                                                            #
# This CIF contains the data in a paper accepted for publication in Acta     #
# Crystallographica Section E. It conforms to the requirements of Notes      #
# for Authors for Section E, and has been peer reviewed under the auspices   #
# of the IUCr Commission on Journals.                                        #
#                                                                            #
# Full details of the Crystallographic Information File format               #
# are given in the paper "The Crystallographic Information File (CIF):       #
# a New Standard Archive File for Crystallography" by S. R. Hall, F. H.      #
# Allen and I. D. Brown [Acta Cryst. (1991), A47, 655-685].                  #
#                                                                            #
# The current version of the core CIF dictionary is obtainable from          #
# ftp://ftp.iucr.org/pub/cif_core.dic. The current version number is 2.4.    #
#                                                                            #
# Software is freely available for graphical display of the structure(s) in  #
# this CIF.  For information consult the CIF home page http://www.iucr.org/  #
# cif/home.html                                                              #
#                                                                            #
# This file may be used for bona fide research purposes within the           #
# scientific community so long as proper attribution is given to the journal # 
# article from which it was obtained.                                        #
#                                                                            #
##############################################################################
                                             
data_global
_audit_creation_method     SHELXL-97
_journal_data_validation_number     ?
_journal_date_recd_electronic     2009-03-28
_journal_date_accepted     2009-04-03
_journal_name_full     'Acta Crystallographica, Section E'
_journal_year     2009
_journal_volume     65
_journal_issue      5
_journal_page_first     o1013
_journal_page_last     o1013
_journal_paper_category     QO
_journal_coeditor_code     LH2799
_publ_contact_author_name     'Huilu Wu'
_publ_contact_author_address
;
 School of Chemical and Biological Engineering
 Lanzhou Jiaotong University
 Lanzhou 730070
 People's Republic of China
;
_publ_contact_author_email     wuhuilu@163.com
_publ_contact_author_fax     '+86 931 4956512'
_publ_contact_author_phone     '+86 013893117544'
_publ_section_title
;
2,6-Bis(1<i>H</i>-benzimidazol-2-yl)pyridine methanol trisolvate
;
loop_
    _publ_author_name
    _publ_author_address
    'Ying Chen'
;
 School of Chemical and Biological Engineering
 Lanzhou Jiaotong University
 Lanzhou 730070
 People's Republic of China
;
    'Jixi Guo'
;
 Institute of Applied Chemistry
 Xinjiang University
 Urumqi 830046
 Xinjiang
 People's Republic of China
;
    'Xingcai Huang'
;
 School of Chemical and Biological Engineering
 Lanzhou Jiaotong University
 Lanzhou 730070
 People's Republic of China
;
    'Ruirui Yun'
;
 School of Chemical and Biological Engineering
 Lanzhou Jiaotong University
 Lanzhou 730070
 People's Republic of China
;
    'Huilu Wu'
;
 School of Chemical and Biological Engineering
 Lanzhou Jiaotong University
 Lanzhou 730070
 People's Republic of China
;
data_I
_chemical_name_systematic
;
2,6-Bis(1<i>H</i>-benzimidazol-2-yl)pyridine methanol trisolvate
;
_chemical_name_common     ?
_chemical_formula_moiety     'C19 H13 N5 , 3C H4 O'
_chemical_formula_sum     'C22 H25 N5 O3'
_chemical_formula_weight     407.47
_chemical_melting_point     ?
_symmetry_cell_setting     Monoclinic
_symmetry_space_group_name_H-M     'P 21/n'
_symmetry_space_group_name_Hall     '-P 2yn'
loop_
    _symmetry_equiv_pos_as_xyz
    'x, y, z'
    '-x+1/2, y+1/2, -z+1/2'
    '-x, -y, -z'
    'x-1/2, -y-1/2, z-1/2'
_cell_length_a     11.2686(9)
_cell_length_b     15.0928(13)
_cell_length_c     13.0679(11)
_cell_angle_alpha     90.00
_cell_angle_beta     107.391(2)
_cell_angle_gamma     90.00
_cell_volume     2120.9(3)
_cell_formula_units_Z     4
_cell_measurement_reflns_used     3945
_cell_measurement_theta_min     3.15
_cell_measurement_theta_max     25.50
_cell_measurement_temperature     153(2)
_exptl_crystal_description     block
_exptl_crystal_colour     colorless
_exptl_crystal_size_max     0.18
_exptl_crystal_size_mid     0.14
_exptl_crystal_size_min     0.11
_exptl_crystal_density_diffrn     1.276
_exptl_crystal_density_meas     ?
_exptl_crystal_density_method     'not measured'
_exptl_crystal_F_000     864
_exptl_absorpt_coefficient_mu     0.088
_exptl_absorpt_correction_type     multi-scan
_exptl_absorpt_process_details     '(Higashi, 1995)'
_exptl_absorpt_correction_T_min     0.9844
_exptl_absorpt_correction_T_max     0.9904
_exptl_special_details
;
;
_diffrn_ambient_temperature     153(2)
_diffrn_radiation_type     MoK\a
_diffrn_radiation_wavelength     0.71073
_diffrn_radiation_source     'fine-focus sealed tube'
_diffrn_radiation_monochromator     graphite
_diffrn_measurement_device_type     'Rigaku R-AXIS Spider'
_diffrn_measurement_method     '\f and \w scans'
_diffrn_detector_area_resol_mean     ?
_diffrn_reflns_number     17035
_diffrn_reflns_av_R_equivalents     0.0709
_diffrn_reflns_av_sigmaI/netI     0.0533
_diffrn_reflns_theta_min     3.15
_diffrn_reflns_theta_max     25.50
_diffrn_reflns_theta_full     25.50
_diffrn_measured_fraction_theta_max     0.998
_diffrn_measured_fraction_theta_full     0.998
_diffrn_reflns_limit_h_min     -13
_diffrn_reflns_limit_h_max     11
_diffrn_reflns_limit_k_min     -18
_diffrn_reflns_limit_k_max     18
_diffrn_reflns_limit_l_min     -15
_diffrn_reflns_limit_l_max     15
_diffrn_standards_number     0
_diffrn_standards_interval_count     0
_diffrn_standards_interval_time     0
_diffrn_standards_decay_%     0
_refine_special_details
;
Refinement of <i>F</i>^2^ against ALL reflections. The weighted <i>R</i>-factor
<i>wR</i> and goodness of fit <i>S</i> are based on <i>F</i>^2^, conventional
<i>R</i>-factors <i>R</i> are based on <i>F</i>, with <i>F</i> set to zero for
negative <i>F</i>^2^. The threshold expression of <i>F</i>^2^ >
\s(<i>F</i>^2^) is used only for calculating <i>R</i>-factors(gt) <i>etc</i>.
and is not relevant to the choice of reflections for refinement.
<i>R</i>-factors based on <i>F</i>^2^ are statistically about twice as large
as those based on <i>F</i>, and <i>R</i>- factors based on ALL data will be
even larger.
;
_reflns_number_total     3945
_reflns_number_gt     2527
_reflns_threshold_expression     'I>2\s(I)'
_refine_ls_structure_factor_coef     Fsqd
_refine_ls_matrix_type     full
_refine_ls_R_factor_all     0.1061
_refine_ls_R_factor_gt     0.0772
_refine_ls_wR_factor_gt     0.2077
_refine_ls_wR_factor_ref     0.2364
_refine_ls_goodness_of_fit_ref     1.042
_refine_ls_restrained_S_all     1.042
_refine_ls_number_reflns     3945
_refine_ls_number_parameters     307
_refine_ls_number_restraints     2
_refine_ls_hydrogen_treatment     mixed
_refine_ls_weighting_scheme     calc
_refine_ls_weighting_details
                 'calc w=1/[\s^2^(Fo^2^)+(0.1505P)^2^] where P=(Fo^2^+2Fc^2^)/3'
_atom_sites_solution_hydrogens     geom
_atom_sites_solution_primary     direct
_atom_sites_solution_secondary     difmap
_refine_ls_shift/su_max     0.002
_refine_ls_shift/su_mean     0.000
_refine_diff_density_max     0.389
_refine_diff_density_min     -0.399
_refine_ls_extinction_method     SHELXL
_refine_ls_extinction_coef     0.040(6)
_refine_ls_extinction_expression
                                  'Fc^*^=kFc[1+0.001xFc^2^\l^3^/sin(2\q)]^-1/4^'
loop_
    _atom_type_symbol
    _atom_type_description
    _atom_type_scat_dispersion_real
    _atom_type_scat_dispersion_imag
    _atom_type_scat_source
    'C' 'C' 0.0033 0.0016
                         'International Tables Vol C Tables 4.2.6.8 and 6.1.1.4'
    'H' 'H' 0.0000 0.0000
                         'International Tables Vol C Tables 4.2.6.8 and 6.1.1.4'
    'N' 'N' 0.0061 0.0033
                         'International Tables Vol C Tables 4.2.6.8 and 6.1.1.4'
    'O' 'O' 0.0106 0.0060
                         'International Tables Vol C Tables 4.2.6.8 and 6.1.1.4'
_computing_data_collection     'RAPID-AUTO (Rigaku/MSC 2004)'
_computing_cell_refinement     'RAPID-AUTO (Rigaku/MSC 2004)'
_computing_data_reduction     'RAPID-AUTO (Rigaku/MSC 2004)'
_computing_structure_solution     'SHELXS97 (Sheldrick, 2008)'
_computing_structure_refinement     'SHELXL97 (Sheldrick, 2008)'
_computing_molecular_graphics
                             'SHELXTL (Sheldrick, 2008) and PLATON (Spek, 2009)'
_computing_publication_material     'SHELXTL (Sheldrick, 2008)'
loop_
    _atom_site_type_symbol
    _atom_site_label
    _atom_site_fract_x
    _atom_site_fract_y
    _atom_site_fract_z
    _atom_site_U_iso_or_equiv
    _atom_site_adp_type
    _atom_site_calc_flag
    _atom_site_refinement_flags
    _atom_site_occupancy
    _atom_site_disorder_assembly
    _atom_site_disorder_group
    O O1 0.20534(18) 0.61337(13) 0.36351(15) 0.0631(6) Uani d . 1 . .
    H H1 0.2509 0.6582 0.3816 0.076 Uiso calc R 1 . .
    O O2 0.65988(19) 0.23950(14) 0.57774(17) 0.0704(6) Uani d . 1 . .
    H H2 0.6009 0.2626 0.5299 0.084 Uiso calc R 1 . .
    N N1 0.11042(19) 0.58598(15) 0.54657(17) 0.0477(6) Uani d D 1 . .
    N N2 0.0754(2) 0.53929(15) 0.69788(17) 0.0517(6) Uani d . 1 . .
    N N3 0.3694(2) 0.46017(15) 0.38227(18) 0.0510(6) Uani d D 1 . .
    N N4 0.4825(2) 0.33787(15) 0.43304(18) 0.0536(6) Uani d . 1 . .
    N N5 0.27120(19) 0.45211(14) 0.54781(16) 0.0492(6) Uani d . 1 . .
    C C1 0.0280(2) 0.64631(18) 0.5671(2) 0.0498(7) Uani d . 1 . .
    C C2 -0.0274(2) 0.72243(19) 0.5148(2) 0.0558(7) Uani d . 1 . .
    H H2A -0.0109 0.7432 0.4518 0.067 Uiso calc R 1 . .
    C C3 -0.1076(3) 0.7667(2) 0.5589(2) 0.0609(8) Uani d . 1 . .
    H H3 -0.1476 0.8191 0.5254 0.073 Uiso calc R 1 . .
    C C4 -0.1313(3) 0.7359(2) 0.6519(2) 0.0615(8) Uani d . 1 . .
    H H4 -0.1875 0.7680 0.6795 0.074 Uiso calc R 1 . .
    C C5 -0.0761(2) 0.6613(2) 0.7043(2) 0.0558(7) Uani d . 1 . .
    H H5 -0.0930 0.6411 0.7674 0.067 Uiso calc R 1 . .
    C C6 0.0060(2) 0.61602(18) 0.6613(2) 0.0500(7) Uani d . 1 . .
    C C7 0.1350(2) 0.52423(17) 0.6263(2) 0.0479(6) Uani d . 1 . .
    C C8 0.2211(2) 0.45155(17) 0.62863(19) 0.0467(7) Uani d . 1 . .
    C C9 0.2477(2) 0.38735(18) 0.7084(2) 0.0513(7) Uani d . 1 . .
    H H9 0.2096 0.3888 0.7641 0.062 Uiso calc R 1 . .
    C C10 0.3312(2) 0.32126(18) 0.7045(2) 0.0536(7) Uani d . 1 . .
    H H10 0.3520 0.2767 0.7582 0.064 Uiso calc R 1 . .
    C C11 0.3837(2) 0.32049(18) 0.6221(2) 0.0529(7) Uani d . 1 . .
    H H11 0.4411 0.2755 0.6181 0.063 Uiso calc R 1 . .
    C C12 0.3512(2) 0.38721(17) 0.5444(2) 0.0471(7) Uani d . 1 . .
    C C13 0.4022(2) 0.39322(17) 0.4542(2) 0.0480(7) Uani d . 1 . .
    C C14 0.5051(2) 0.37188(19) 0.3421(2) 0.0539(7) Uani d . 1 . .
    C C15 0.5848(3) 0.3422(2) 0.2854(2) 0.0656(8) Uani d . 1 . .
    H H15 0.6334 0.2901 0.3066 0.079 Uiso calc R 1 . .
    C C16 0.5905(3) 0.3906(2) 0.1981(3) 0.0695(9) Uani d . 1 . .
    H H16 0.6442 0.3717 0.1584 0.083 Uiso calc R 1 . .
    C C17 0.5188(3) 0.4674(2) 0.1662(2) 0.0713(9) Uani d . 1 . .
    H H17 0.5244 0.4990 0.1049 0.086 Uiso calc R 1 . .
    C C18 0.4406(3) 0.4980(2) 0.2211(2) 0.0616(8) Uani d . 1 . .
    H H18 0.3930 0.5504 0.1999 0.074 Uiso calc R 1 . .
    C C19 0.4344(2) 0.44882(18) 0.3089(2) 0.0531(7) Uani d . 1 . .
    C C20 0.1118(3) 0.6305(3) 0.2645(3) 0.0789(10) Uani d . 1 . .
    H H20A 0.0453 0.6661 0.2780 0.095 Uiso calc R 1 . .
    H H20B 0.0773 0.5742 0.2312 0.095 Uiso calc R 1 . .
    H H20C 0.1484 0.6628 0.2163 0.095 Uiso calc R 1 . .
    C C21 0.7174(4) 0.1739(3) 0.5314(4) 0.0958(12) Uani d . 1 . .
    H H21A 0.7639 0.2025 0.4879 0.115 Uiso calc R 1 . .
    H H21B 0.6536 0.1350 0.4858 0.115 Uiso calc R 1 . .
    H H21C 0.7745 0.1389 0.5883 0.115 Uiso calc R 1 . .
    O O3 0.1278(5) 0.5658(3) 0.9743(4) 0.094(2) Uani d P 0.606(8) A 1
    H H3A 0.1412 0.5425 1.0350 0.112 Uiso calc PR 0.606(8) A 1
    C C22 0.2186(8) 0.5366(7) 0.9269(9) 0.0521(19) Uani d P 0.606(8) A 1
    H H22A 0.2730 0.5862 0.9227 0.062 Uiso calc PR 0.606(8) A 1
    H H22B 0.1774 0.5142 0.8547 0.062 Uiso calc PR 0.606(8) A 1
    H H22C 0.2681 0.4892 0.9707 0.062 Uiso calc PR 0.606(8) A 1
    O O3' 0.0859(9) 0.4916(6) 0.8986(6) 0.118(4) Uani d P 0.394(8) A 2
    H H3' 0.0325 0.5092 0.9272 0.141 Uiso calc PR 0.394(8) A 2
    C C22' 0.1816(12) 0.5468(13) 0.9232(18) 0.078(5) Uani d P 0.394(8) A 2
    H H22D 0.1522 0.6072 0.9022 0.094 Uiso calc PR 0.394(8) A 2
    H H22E 0.2405 0.5293 0.8848 0.094 Uiso calc PR 0.394(8) A 2
    H H22F 0.2230 0.5449 1.0006 0.094 Uiso calc PR 0.394(8) A 2
    H H1N 0.144(3) 0.589(2) 0.4954(17) 0.075(10) Uiso d D 1 . .
    H H3N 0.316(3) 0.5018(17) 0.380(3) 0.095(12) Uiso d D 1 . .
loop_
    _atom_site_aniso_label
    _atom_site_aniso_U_11
    _atom_site_aniso_U_22
    _atom_site_aniso_U_33
    _atom_site_aniso_U_12
    _atom_site_aniso_U_13
    _atom_site_aniso_U_23
    O1 0.0689(13) 0.0565(13) 0.0638(13) 0.0040(9) 0.0197(10) 0.0078(9)
    O2 0.0655(13) 0.0665(14) 0.0811(15) 0.0113(10) 0.0249(11) 0.0109(11)
    N1 0.0473(12) 0.0518(13) 0.0463(12) 0.0027(10) 0.0175(10) 0.0002(10)
    N2 0.0524(12) 0.0558(14) 0.0479(12) -0.0030(10) 0.0164(10) -0.0030(10)
    N3 0.0535(13) 0.0505(14) 0.0516(13) -0.0013(10) 0.0196(10) -0.0001(10)
    N4 0.0559(13) 0.0514(14) 0.0553(13) -0.0005(10) 0.0194(10) -0.0041(10)
    N5 0.0515(12) 0.0491(13) 0.0443(12) -0.0018(10) 0.0104(10) -0.0040(9)
    C1 0.0490(14) 0.0486(15) 0.0505(14) -0.0026(12) 0.0130(11) -0.0065(12)
    C2 0.0579(15) 0.0553(17) 0.0534(15) 0.0034(13) 0.0154(13) 0.0005(13)
    C3 0.0564(16) 0.0600(18) 0.0634(17) 0.0060(13) 0.0134(14) -0.0076(14)
    C4 0.0529(15) 0.067(2) 0.0655(18) 0.0034(14) 0.0188(14) -0.0138(15)
    C5 0.0523(15) 0.0639(19) 0.0538(15) -0.0056(13) 0.0195(12) -0.0095(13)
    C6 0.0464(13) 0.0524(16) 0.0508(14) -0.0025(12) 0.0140(11) -0.0058(12)
    C7 0.0495(14) 0.0462(15) 0.0470(14) -0.0030(11) 0.0130(11) -0.0019(11)
    C8 0.0474(14) 0.0469(15) 0.0446(13) -0.0029(11) 0.0119(11) -0.0032(11)
    C9 0.0551(15) 0.0542(17) 0.0440(14) -0.0031(12) 0.0136(12) 0.0031(11)
    C10 0.0587(16) 0.0499(16) 0.0518(15) 0.0000(12) 0.0159(13) 0.0066(12)
    C11 0.0517(15) 0.0486(16) 0.0548(15) 0.0031(12) 0.0106(12) 0.0008(12)
    C12 0.0474(14) 0.0437(15) 0.0480(14) -0.0022(11) 0.0108(11) -0.0047(11)
    C13 0.0478(14) 0.0440(15) 0.0515(14) -0.0022(11) 0.0140(11) -0.0038(11)
    C14 0.0536(15) 0.0539(17) 0.0570(16) -0.0096(12) 0.0211(13) -0.0116(13)
    C15 0.0624(17) 0.068(2) 0.0706(19) -0.0118(15) 0.0260(15) -0.0182(16)
    C16 0.0716(19) 0.076(2) 0.070(2) -0.0209(17) 0.0358(16) -0.0247(17)
    C17 0.081(2) 0.082(2) 0.0552(17) -0.0275(18) 0.0271(16) -0.0105(16)
    C18 0.0663(17) 0.0607(19) 0.0588(16) -0.0094(14) 0.0202(14) -0.0025(14)
    C19 0.0548(15) 0.0552(17) 0.0486(15) -0.0087(12) 0.0145(12) -0.0072(12)
    C20 0.073(2) 0.091(3) 0.070(2) -0.0099(18) 0.0166(17) 0.0182(18)
    C21 0.087(2) 0.073(3) 0.131(3) 0.0229(19) 0.037(2) 0.005(2)
    O3 0.106(4) 0.102(4) 0.070(3) -0.012(3) 0.021(3) 0.001(2)
    C22 0.024(4) 0.086(5) 0.050(3) 0.011(3) 0.016(4) 0.010(3)
    O3' 0.130(8) 0.127(7) 0.088(5) -0.044(6) 0.020(5) 0.001(5)
    C22' 0.021(7) 0.147(13) 0.070(7) 0.039(7) 0.019(6) 0.000(6)
_geom_special_details
;
All e.s.d.'s (except the e.s.d. in the dihedral angle between two l.s. planes)
are estimated using the full covariance matrix. The cell e.s.d.'s are taken
into account individually in the estimation of e.s.d.'s in distances, angles
and torsion angles; correlations between e.s.d.'s in cell parameters are only
used when they are defined by crystal symmetry. An approximate (isotropic)
treatment of cell e.s.d.'s is used for estimating e.s.d.'s involving l.s.
planes.
;
loop_
    _geom_bond_atom_site_label_1
    _geom_bond_atom_site_label_2
    _geom_bond_site_symmetry_2
    _geom_bond_distance
    _geom_bond_publ_flag
    O1 C20 . 1.427(3) ?
    O1 H1 . 0.8400 ?
    O2 C21 . 1.415(4) ?
    O2 H2 . 0.8400 ?
    N1 C7 . 1.363(3) ?
    N1 C1 . 1.383(3) ?
    N1 H1N . 0.866(10) ?
    N2 C7 . 1.324(3) ?
    N2 C6 . 1.399(3) ?
    N3 C13 . 1.354(3) ?
    N3 C19 . 1.381(4) ?
    N3 H3N . 0.863(10) ?
    N4 C13 . 1.321(3) ?
    N4 C14 . 1.386(4) ?
    N5 C8 . 1.338(3) ?
    N5 C12 . 1.341(3) ?
    C1 C2 . 1.386(4) ?
    C1 C6 . 1.402(4) ?
    C2 C3 . 1.381(4) ?
    C2 H2A . 0.9500 ?
    C3 C4 . 1.398(4) ?
    C3 H3 . 0.9500 ?
    C4 C5 . 1.367(4) ?
    C4 H4 . 0.9500 ?
    C5 C6 . 1.397(4) ?
    C5 H5 . 0.9500 ?
    C7 C8 . 1.459(4) ?
    C8 C9 . 1.389(3) ?
    C9 C10 . 1.383(4) ?
    C9 H9 . 0.9500 ?
    C10 C11 . 1.374(4) ?
    C10 H10 . 0.9500 ?
    C11 C12 . 1.399(4) ?
    C11 H11 . 0.9500 ?
    C12 C13 . 1.460(4) ?
    C14 C15 . 1.398(4) ?
    C14 C19 . 1.402(4) ?
    C15 C16 . 1.372(5) ?
    C15 H15 . 0.9500 ?
    C16 C17 . 1.404(5) ?
    C16 H16 . 0.9500 ?
    C17 C18 . 1.372(4) ?
    C17 H17 . 0.9500 ?
    C18 C19 . 1.385(4) ?
    C18 H18 . 0.9500 ?
    C20 H20A . 0.9800 ?
    C20 H20B . 0.9800 ?
    C20 H20C . 0.9800 ?
    C21 H21A . 0.9800 ?
    C21 H21B . 0.9800 ?
    C21 H21C . 0.9800 ?
    O3 C22 . 1.414(10) ?
    O3 H3A . 0.8400 ?
    C22 H22A . 0.9800 ?
    C22 H22B . 0.9800 ?
    C22 H22C . 0.9800 ?
    O3' C22' . 1.324(19) ?
    O3' H3' . 0.8400 ?
    C22' H22D . 0.9800 ?
    C22' H22E . 0.9800 ?
    C22' H22F . 0.9800 ?
loop_
    _geom_angle_atom_site_label_1
    _geom_angle_atom_site_label_2
    _geom_angle_atom_site_label_3
    _geom_angle_site_symmetry_1
    _geom_angle_site_symmetry_3
    _geom_angle
    _geom_angle_publ_flag
    C20 O1 H1 . . 109.5 ?
    C21 O2 H2 . . 109.5 ?
    C7 N1 C1 . . 107.3(2) ?
    C7 N1 H1N . . 126(2) ?
    C1 N1 H1N . . 126(2) ?
    C7 N2 C6 . . 104.5(2) ?
    C13 N3 C19 . . 107.4(2) ?
    C13 N3 H3N . . 128(3) ?
    C19 N3 H3N . . 125(3) ?
    C13 N4 C14 . . 105.0(2) ?
    C8 N5 C12 . . 117.9(2) ?
    N1 C1 C2 . . 132.8(3) ?
    N1 C1 C6 . . 105.1(2) ?
    C2 C1 C6 . . 122.1(3) ?
    C3 C2 C1 . . 116.7(3) ?
    C3 C2 H2A . . 121.6 ?
    C1 C2 H2A . . 121.6 ?
    C2 C3 C4 . . 121.4(3) ?
    C2 C3 H3 . . 119.3 ?
    C4 C3 H3 . . 119.3 ?
    C5 C4 C3 . . 122.2(3) ?
    C5 C4 H4 . . 118.9 ?
    C3 C4 H4 . . 118.9 ?
    C4 C5 C6 . . 117.3(3) ?
    C4 C5 H5 . . 121.4 ?
    C6 C5 H5 . . 121.4 ?
    C5 C6 N2 . . 129.6(3) ?
    C5 C6 C1 . . 120.4(3) ?
    N2 C6 C1 . . 110.1(2) ?
    N2 C7 N1 . . 113.1(2) ?
    N2 C7 C8 . . 126.1(2) ?
    N1 C7 C8 . . 120.8(2) ?
    N5 C8 C9 . . 123.3(2) ?
    N5 C8 C7 . . 114.4(2) ?
    C9 C8 C7 . . 122.2(2) ?
    C10 C9 C8 . . 118.2(3) ?
    C10 C9 H9 . . 120.9 ?
    C8 C9 H9 . . 120.9 ?
    C11 C10 C9 . . 119.5(2) ?
    C11 C10 H10 . . 120.3 ?
    C9 C10 H10 . . 120.3 ?
    C10 C11 C12 . . 118.8(2) ?
    C10 C11 H11 . . 120.6 ?
    C12 C11 H11 . . 120.6 ?
    N5 C12 C11 . . 122.3(3) ?
    N5 C12 C13 . . 114.4(2) ?
    C11 C12 C13 . . 123.4(2) ?
    N4 C13 N3 . . 112.8(2) ?
    N4 C13 C12 . . 126.1(2) ?
    N3 C13 C12 . . 121.0(2) ?
    N4 C14 C15 . . 130.3(3) ?
    N4 C14 C19 . . 109.9(2) ?
    C15 C14 C19 . . 119.8(3) ?
    C16 C15 C14 . . 117.8(3) ?
    C16 C15 H15 . . 121.1 ?
    C14 C15 H15 . . 121.1 ?
    C15 C16 C17 . . 121.4(3) ?
    C15 C16 H16 . . 119.3 ?
    C17 C16 H16 . . 119.3 ?
    C18 C17 C16 . . 121.7(3) ?
    C18 C17 H17 . . 119.1 ?
    C16 C17 H17 . . 119.1 ?
    C17 C18 C19 . . 116.9(3) ?
    C17 C18 H18 . . 121.6 ?
    C19 C18 H18 . . 121.6 ?
    N3 C19 C18 . . 132.6(3) ?
    N3 C19 C14 . . 104.9(2) ?
    C18 C19 C14 . . 122.4(3) ?
    O1 C20 H20A . . 109.5 ?
    O1 C20 H20B . . 109.5 ?
    H20A C20 H20B . . 109.5 ?
    O1 C20 H20C . . 109.5 ?
    H20A C20 H20C . . 109.5 ?
    H20B C20 H20C . . 109.5 ?
    O2 C21 H21A . . 109.5 ?
    O2 C21 H21B . . 109.5 ?
    H21A C21 H21B . . 109.5 ?
    O2 C21 H21C . . 109.5 ?
    H21A C21 H21C . . 109.5 ?
    H21B C21 H21C . . 109.5 ?
    C22' O3' H3' . . 109.5 ?
    O3' C22' H22D . . 109.5 ?
    O3' C22' H22E . . 109.5 ?
    H22D C22' H22E . . 109.5 ?
    O3' C22' H22F . . 109.5 ?
    H22D C22' H22F . . 109.5 ?
    H22E C22' H22F . . 109.5 ?
loop_
    _geom_torsion_atom_site_label_1
    _geom_torsion_atom_site_label_2
    _geom_torsion_atom_site_label_3
    _geom_torsion_atom_site_label_4
    _geom_torsion_site_symmetry_1
    _geom_torsion_site_symmetry_2
    _geom_torsion_site_symmetry_3
    _geom_torsion_site_symmetry_4
    _geom_torsion
    _geom_torsion_publ_flag
    C7 N1 C1 C2 . . . . 179.1(3) ?
    C7 N1 C1 C6 . . . . -0.4(3) ?
    N1 C1 C2 C3 . . . . 179.4(3) ?
    C6 C1 C2 C3 . . . . -1.1(4) ?
    C1 C2 C3 C4 . . . . 0.1(4) ?
    C2 C3 C4 C5 . . . . 0.4(4) ?
    C3 C4 C5 C6 . . . . 0.0(4) ?
    C4 C5 C6 N2 . . . . 179.5(2) ?
    C4 C5 C6 C1 . . . . -1.0(4) ?
    C7 N2 C6 C5 . . . . 178.7(3) ?
    C7 N2 C6 C1 . . . . -0.9(3) ?
    N1 C1 C6 C5 . . . . -178.8(2) ?
    C2 C1 C6 C5 . . . . 1.6(4) ?
    N1 C1 C6 N2 . . . . 0.8(3) ?
    C2 C1 C6 N2 . . . . -178.8(2) ?
    C6 N2 C7 N1 . . . . 0.6(3) ?
    C6 N2 C7 C8 . . . . 179.5(2) ?
    C1 N1 C7 N2 . . . . -0.1(3) ?
    C1 N1 C7 C8 . . . . -179.1(2) ?
    C12 N5 C8 C9 . . . . -0.1(3) ?
    C12 N5 C8 C7 . . . . -179.9(2) ?
    N2 C7 C8 N5 . . . . -178.7(2) ?
    N1 C7 C8 N5 . . . . 0.1(3) ?
    N2 C7 C8 C9 . . . . 1.5(4) ?
    N1 C7 C8 C9 . . . . -179.7(2) ?
    N5 C8 C9 C10 . . . . 0.7(4) ?
    C7 C8 C9 C10 . . . . -179.6(2) ?
    C8 C9 C10 C11 . . . . -0.7(4) ?
    C9 C10 C11 C12 . . . . 0.2(4) ?
    C8 N5 C12 C11 . . . . -0.5(3) ?
    C8 N5 C12 C13 . . . . -179.5(2) ?
    C10 C11 C12 N5 . . . . 0.4(4) ?
    C10 C11 C12 C13 . . . . 179.4(2) ?
    C14 N4 C13 N3 . . . . 1.0(3) ?
    C14 N4 C13 C12 . . . . -178.6(2) ?
    C19 N3 C13 N4 . . . . -0.9(3) ?
    C19 N3 C13 C12 . . . . 178.7(2) ?
    N5 C12 C13 N4 . . . . 179.9(2) ?
    C11 C12 C13 N4 . . . . 0.8(4) ?
    N5 C12 C13 N3 . . . . 0.3(3) ?
    C11 C12 C13 N3 . . . . -178.7(2) ?
    C13 N4 C14 C15 . . . . 178.1(3) ?
    C13 N4 C14 C19 . . . . -0.7(3) ?
    N4 C14 C15 C16 . . . . -178.7(3) ?
    C19 C14 C15 C16 . . . . 0.1(4) ?
    C14 C15 C16 C17 . . . . -0.2(4) ?
    C15 C16 C17 C18 . . . . 0.6(5) ?
    C16 C17 C18 C19 . . . . -0.9(4) ?
    C13 N3 C19 C18 . . . . -177.7(3) ?
    C13 N3 C19 C14 . . . . 0.4(3) ?
    C17 C18 C19 N3 . . . . 178.6(3) ?
    C17 C18 C19 C14 . . . . 0.8(4) ?
    N4 C14 C19 N3 . . . . 0.2(3) ?
    C15 C14 C19 N3 . . . . -178.7(2) ?
    N4 C14 C19 C18 . . . . 178.6(2) ?
    C15 C14 C19 C18 . . . . -0.4(4) ?
loop_
    _geom_hbond_atom_site_label_D
    _geom_hbond_atom_site_label_H
    _geom_hbond_atom_site_label_A
    _geom_hbond_site_symmetry_A
    _geom_hbond_distance_DH
    _geom_hbond_distance_HA
    _geom_hbond_distance_DA
    _geom_hbond_angle_DHA
    O1 H1 O2 3_666 0.84 1.83 2.670(3) 175.7
    O2 H2 N4 . 0.84 1.91 2.741(3) 168.0
    N1 H1N O1 . 0.866(10) 2.069(12) 2.927(3) 171(3)
    N3 H3N O1 . 0.863(10) 2.069(12) 2.925(3) 171(4)
