# Supplementary material for: 2,6-Bis(1H-benzimidazol­-2-yl)pyridine methanol trisolvate
Source: Acta Crystallogr Sect E Struct Rep Online. 2009 Apr 10;65(Pt 5):o1013. doi: 10.1107/S1600536809012574 (PMC2977700; doi:10.1107/S1600536809012574)
Supplement: Supplementary file 2 [file e-65-o1013-Isup2.hkl]

# 
# h,k,l, Fc-squared, Fo-squared, sigma(Fo-squared) and status flag 
# 
data_I
_shelx_title ' G0558 in P2(1)/n' 
_shelx_refln_list_code          4 
_shelx_F_calc_maximum      223.30 
_exptl_crystal_F_000       864.00 
_reflns_d_resolution_high  0.8255 
 
loop_ 
 _symmetry_equiv_pos_as_xyz 
 'x, y, z' 
 '-x+1/2, y+1/2, -z+1/2' 
 '-x, -y, -z' 
 'x-1/2, -y-1/2, z-1/2' 
 
_cell_length_a    11.2686 
_cell_length_b    15.0928 
_cell_length_c    13.0679 
_cell_angle_alpha  90.000 
_cell_angle_beta  107.391 
_cell_angle_gamma  90.000 
 
_shelx_F_squared_multiplier     1.000 
 
loop_ 
 _refln_index_h 
 _refln_index_k 
 _refln_index_l 
 _refln_F_squared_calc 
 _refln_F_squared_meas 
 _refln_F_squared_sigma 
 _refln_observed_status 
   2   0   0     2453.83     2954.10     86.41 o 
   4   0   0     2128.55     1880.90     53.56 o 
   6   0   0      251.10      183.86      9.41 o 
   8   0   0      886.44     1012.57     28.04 o 
  10   0   0       95.86       90.22      7.70 o 
  12   0   0        1.70        0.00      2.78 o 
   2   1   0       27.81       37.67      1.62 o 
   3   1   0     2349.94     1939.53     26.90 o 
   4   1   0       60.51       56.62      1.94 o 
   5   1   0       85.21      123.49      3.55 o 
   6   1   0        2.43        1.47      1.09 o 
   7   1   0      177.54      170.49      4.86 o 
   8   1   0       14.35       17.65      2.58 o 
   9   1   0       77.29       77.68      4.16 o 
  10   1   0       38.07       40.30      3.84 o 
  11   1   0        2.77        4.89      2.02 o 
  12   1   0       13.20       13.45      4.37 o 
  13   1   0        4.59        5.87      6.24 o 
   1   2   0      731.83      640.93      9.13 o 
   2   2   0      172.14      113.83      4.27 o 
   3   2   0     2529.26     2458.26     33.87 o 
   4   2   0      256.21      212.79      5.03 o 
   5   2   0       20.47       19.31      1.73 o 
   6   2   0     1183.11     1147.42     17.88 o 
   7   2   0        1.82        3.66      1.45 o 
   8   2   0       19.01       21.54      2.46 o 
   9   2   0       97.99       83.65      8.04 o 
  10   2   0        1.81        3.91      1.96 o 
  11   2   0      122.40      127.99     17.70 o 
  12   2   0        5.95        6.66      3.34 o 
   1   3   0       23.59       22.74      2.83 o 
   2   3   0    28256.27    36362.38   1070.18 o 
   3   3   0     1427.54     1201.92     17.73 o 
   4   3   0       65.29       56.04      2.24 o 
   5   3   0      537.52      421.51     11.09 o 
   6   3   0      380.20      337.93      7.03 o 
   7   3   0      119.63      127.72      4.11 o 
   8   3   0        0.73        4.33      1.60 o 
   9   3   0        9.07        5.04      2.36 o 
  10   3   0      112.19      160.09     10.09 o 
  11   3   0       44.48       56.69      7.25 o 
  12   3   0        0.62        4.61      5.29 o 
   0   4   0     1495.92     1483.84     39.90 o 
   1   4   0     1700.90     1401.50     26.19 o 
   2   4   0      159.43      143.41      5.37 o 
   3   4   0     1545.92     1601.49     26.70 o 
   4   4   0      899.91      909.82     15.45 o 
   5   4   0      234.92      261.85      5.17 o 
   6   4   0       29.79       22.77      2.16 o 
   7   4   0      118.63      149.02      4.67 o 
   8   4   0       81.60       91.35      3.42 o 
   9   4   0        1.08        0.46      1.08 o 
  10   4   0      208.25      230.58     15.67 o 
  11   4   0       21.60       25.46      6.51 o 
  12   4   0       49.93       47.02      6.44 o 
   1   5   0      410.01      492.20     11.45 o 
   2   5   0      100.87      112.38      4.34 o 
   3   5   0       30.41       32.94      2.23 o 
   4   5   0      418.85      409.61      8.46 o 
   5   5   0      109.85      157.30      4.23 o 
   6   5   0        2.51        1.41      1.15 o 
   7   5   0        1.49        1.25      1.32 o 
   8   5   0      574.29      572.85     15.18 o 
   9   5   0       59.58       64.77      6.29 o 
  10   5   0      130.52      148.08     21.32 o 
  11   5   0        4.88        3.19      4.13 o 
  12   5   0       87.76       66.61     36.89 o 
   0   6   0        9.96        7.20      5.54 o 
   1   6   0     1174.06      973.20     22.64 o 
   2   6   0     1231.59     1042.66     24.45 o 
   3   6   0       33.51       20.17      2.25 o 
   4   6   0      685.03      634.28     16.29 o 
   5   6   0       74.41       86.12      3.77 o 
   6   6   0        0.92        3.30      1.57 o 
   7   6   0       16.78       18.37      2.23 o 
   8   6   0       84.42       89.45      8.25 o 
   9   6   0       23.69       19.91      6.52 o 
  10   6   0        0.57        2.05      5.44 o 
  11   6   0       51.44       45.72     11.35 o 
  12   6   0        2.48        6.28      9.68 o 
   1   7   0      283.77      281.89     10.05 o 
   2   7   0     1667.50     1484.07     34.28 o 
   3   7   0       53.94       38.19      4.02 o 
   4   7   0        4.93        5.78      2.00 o 
   5   7   0       28.32       29.08      3.07 o 
   6   7   0      124.56      152.21      5.60 o 
   7   7   0       98.51      122.85      4.85 o 
   8   7   0      121.07      109.59     11.80 o 
   9   7   0        2.18        2.11      3.54 o 
  10   7   0        2.03        0.78      3.87 o 
  11   7   0        1.48        1.46      5.08 o 
  12   7   0        9.32       19.74     15.41 o 
   0   8   0     1162.83     1000.91     35.89 o 
   1   8   0      105.63       81.26      7.49 o 
   2   8   0      426.80      441.78     15.96 o 
   3   8   0       79.87       66.58      4.33 o 
   4   8   0        0.18        0.00      1.76 o 
   5   8   0        0.27        0.00      1.61 o 
   6   8   0      220.38      208.68      7.13 o 
   7   8   0       92.50       81.38      5.72 o 
   8   8   0       59.84       38.36      5.30 o 
   9   8   0       69.30       82.45     11.00 o 
  10   8   0        3.40        6.86      4.32 o 
  11   8   0       12.57       19.29     10.26 o 
   1   9   0       94.04      106.10      6.65 o 
   2   9   0      151.25      135.10      9.32 o 
   3   9   0        0.05        1.58      2.23 o 
   4   9   0        7.49       11.93      3.35 o 
   5   9   0      275.29      289.23     10.24 o 
   6   9   0      119.26      110.32      6.07 o 
   7   9   0      188.15      141.57     14.15 o 
   8   9   0        0.23        0.00      1.81 o 
   9   9   0        3.83        5.52      2.33 o 
  10   9   0        5.64        7.35      4.49 o 
  11   9   0        8.35       13.11      7.21 o 
   0  10   0      902.16      900.58     43.45 o 
   1  10   0       47.45       60.68      5.91 o 
   2  10   0       32.45       24.84      5.08 o 
   3  10   0        1.90        6.01      4.13 o 
   4  10   0       29.55       23.07      4.86 o 
   5  10   0       37.02       39.55      5.24 o 
   6  10   0        0.70        2.09      2.38 o 
   7  10   0       14.67       12.46      3.07 o 
   8  10   0        1.88        2.28      2.32 o 
   9  10   0       32.33       47.47      7.56 o 
  10  10   0        2.51        4.83      4.29 o 
   1  11   0      129.67      107.37      9.10 o 
   2  11   0      636.12      640.32     22.12 o 
   3  11   0        8.49        5.06      3.34 o 
   4  11   0      121.43       98.24      8.22 o 
   5  11   0       11.87       10.56      3.43 o 
   6  11   0       42.44       35.57      4.07 o 
   7  11   0        1.38        2.21      2.49 o 
   8  11   0       21.45       15.39      4.01 o 
   9  11   0       23.69       24.37      6.54 o 
  10  11   0        3.36        4.63      4.73 o 
   0  12   0      172.70      215.77     17.05 o 
   1  12   0        0.02        1.98      3.63 o 
   2  12   0       49.26       48.51      6.78 o 
   3  12   0       20.44       24.39      7.01 o 
   4  12   0      188.30      208.61     12.59 o 
   5  12   0        3.08        5.53      3.23 o 
   6  12   0        0.78        6.26      2.75 o 
   7  12   0       34.48       31.46      4.76 o 
   8  12   0       30.38       23.33      5.55 o 
   9  12   0        0.00        0.33      3.56 o 
   1  13   0      106.63      107.02      8.82 o 
   2  13   0        8.87        0.82      2.99 o 
   3  13   0       68.46       72.24      7.99 o 
   4  13   0        4.60       12.34      7.06 o 
   5  13   0       70.79       79.93      7.96 o 
   6  13   0       18.88       10.82      4.02 o 
   7  13   0      109.51      111.21     13.94 o 
   8  13   0       12.21        9.69      3.67 o 
   9  13   0        1.47        5.98      5.27 o 
   0  14   0      895.13     1054.98     56.23 o 
   1  14   0       49.08       37.24      7.23 o 
   2  14   0      198.84      225.44     16.79 o 
   3  14   0        2.65        6.28      3.99 o 
   4  14   0       57.18       59.38      9.32 o 
   5  14   0        0.50        0.00      3.32 o 
   6  14   0        1.26        4.32      4.12 o 
   7  14   0       71.20       81.45     10.92 o 
   8  14   0       25.14       19.77      8.06 o 
   1  15   0        1.20        6.42      5.33 o 
   2  15   0       61.47       81.88     11.16 o 
   3  15   0        0.09        0.00      5.15 o 
   4  15   0        0.73        5.38      6.07 o 
   5  15   0       24.61       30.00      7.75 o 
   6  15   0        0.84       12.11      3.84 o 
   7  15   0        6.87       14.03      5.12 o 
   0  16   0        4.89        4.68      6.68 o 
   1  16   0      255.26      329.73     22.24 o 
   2  16   0       39.64       46.32      9.40 o 
   3  16   0        8.71        4.43      4.78 o 
   4  16   0        4.66        2.07      4.73 o 
   5  16   0        3.61        3.11      7.56 o 
   6  16   0        5.14        9.04      4.55 o 
   1  17   0       57.74       49.59     19.61 o 
   2  17   0        1.36        5.45      5.21 o 
   3  17   0        4.52        6.19      7.04 o 
   4  17   0        1.05        0.01      4.05 o 
   0  18   0      136.49      212.39     22.33 o 
   1  18   0        0.05        2.49      5.97 o 
   2  18   0        0.56        0.00      5.14 o 
 -13   0   1        0.03        0.00      6.12 o 
 -11   0   1        0.24        2.63      2.90 o 
  -9   0   1       86.44       86.57      6.17 o 
  -7   0   1      161.38      136.51      7.03 o 
  -5   0   1       73.97       49.67      3.82 o 
  -3   0   1     2005.07     1725.14     39.25 o 
   3   0   1     7836.64     7722.89    169.38 o 
   5   0   1      360.60      385.55     10.02 o 
   7   0   1        0.53        1.15      2.30 o 
   9   0   1        0.46        2.71      2.76 o 
  11   0   1        0.17        0.00      2.14 o 
 -13   1   1        0.83        2.99      3.08 o 
 -12   1   1       39.94       34.40      4.60 o 
 -11   1   1        1.88        1.92      1.84 o 
 -10   1   1        9.17       10.85      2.41 o 
  -9   1   1        0.83        1.08      1.51 o 
  -8   1   1      379.42      411.69     10.28 o 
  -7   1   1       11.55        8.67      1.92 o 
  -6   1   1        0.51        0.00      1.20 o 
  -5   1   1       11.80        9.62      1.64 o 
  -4   1   1      165.82      234.69      6.83 o 
  -3   1   1      282.70      267.67      6.59 o 
  -2   1   1     1478.12      774.73     15.53 o 
   1   1   1       33.28       36.97      1.51 o 
   2   1   1      158.17      176.56      4.07 o 
   3   1   1     6319.47     6600.70    108.17 o 
   4   1   1      631.18      469.18      5.81 o 
   5   1   1       33.48       30.55      1.72 o 
   6   1   1       61.00       69.17      2.72 o 
   7   1   1      516.83      542.64      9.88 o 
   8   1   1      242.86      262.03      9.48 o 
   9   1   1      137.99      153.48     11.45 o 
  10   1   1        0.24        2.45      1.78 o 
  11   1   1       22.33       19.59      3.91 o 
  12   1   1       16.52       24.39      8.49 o 
 -13   2   1        3.19        1.89      4.08 o 
 -12   2   1        3.22        2.32      2.47 o 
 -11   2   1       29.02       28.66      4.09 o 
 -10   2   1        5.29        4.60      2.12 o 
  -9   2   1        3.99        2.54      1.96 o 
  -8   2   1        0.01        0.00      1.51 o 
  -7   2   1        2.84        1.21      1.41 o 
  -6   2   1        4.61        5.28      1.79 o 
  -5   2   1      125.09       94.85      4.01 o 
  -4   2   1       22.83       22.50      2.39 o 
  -3   2   1       87.50       42.95      1.82 o 
  -2   2   1      962.81     1056.99     16.62 o 
  -1   2   1     1054.58      795.22     12.22 o 
   0   2   1     3773.33     3313.51     54.25 o 
   1   2   1     3376.23     2450.47     33.47 o 
   2   2   1    49865.04    66334.37   3802.62 o 
   3   2   1       66.20       53.77      3.52 o 
   4   2   1        5.10        5.68      1.02 o 
   5   2   1       29.22       19.88      1.86 o 
   6   2   1       25.80       27.94      1.60 o 
   7   2   1       99.70      114.36      3.50 o 
   8   2   1        4.74        6.81      1.61 o 
   9   2   1       60.05       59.72      7.10 o 
  10   2   1      240.56      269.55     21.19 o 
  11   2   1        0.39        4.31      2.91 o 
  12   2   1       70.77       55.97      9.17 o 
 -13   3   1        0.30        8.36      5.49 o 
 -12   3   1       68.86       61.26     12.77 o 
 -11   3   1       69.77       65.54      8.50 o 
 -10   3   1      199.72      219.42     10.28 o 
  -9   3   1       14.35        6.49      2.41 o 
  -8   3   1      337.00      387.23      9.91 o 
  -7   3   1        1.35        0.58      1.39 o 
  -6   3   1      845.29      915.91     16.10 o 
  -5   3   1       29.53       37.73      2.09 o 
  -4   3   1       10.15        7.07      1.30 o 
  -3   3   1       19.33       33.27      2.20 o 
  -2   3   1     4027.35     3334.02     77.13 o 
  -1   3   1      142.28      175.03      6.37 o 
   0   3   1     5347.89     4378.07     86.06 o 
   1   3   1    11686.49    12566.69    309.94 o 
   2   3   1    46852.14    70395.77   2556.64 o 
   3   3   1     3968.63     3398.06     50.33 o 
   4   3   1     1585.90     1554.30     22.45 o 
   5   3   1       64.46       58.38      1.67 o 
   6   3   1       80.82       86.46      2.55 o 
   7   3   1       12.27        7.75      1.36 o 
   8   3   1       94.93      110.25      6.49 o 
   9   3   1       15.52       20.20      4.10 o 
  10   3   1        1.34        5.30      4.13 o 
  11   3   1      113.40      134.06     22.65 o 
  12   3   1       10.46       12.24      4.20 o 
 -12   4   1        1.75        3.02      3.66 o 
 -11   4   1       18.44       12.27      3.11 o 
 -10   4   1        0.34        1.51      2.03 o 
  -9   4   1       21.35       18.66      2.78 o 
  -8   4   1        3.79        7.47      2.60 o 
  -7   4   1      191.69      233.95      8.61 o 
  -6   4   1      304.01      270.30      6.11 o 
  -5   4   1       65.91       68.82      3.02 o 
  -4   4   1     3457.06     3510.75     65.00 o 
  -3   4   1       41.22       40.47      5.54 o 
  -2   4   1      108.70      115.91      4.98 o 
  -1   4   1      143.70      168.18      6.06 o 
   0   4   1     1745.78     1232.02     22.35 o 
   1   4   1     1377.27     1380.40     24.96 o 
   2   4   1     1544.82     1346.50     25.11 o 
   3   4   1     1321.47     1141.62     17.55 o 
   4   4   1       80.64       91.24      2.63 o 
   5   4   1      233.03      229.31      6.23 o 
   6   4   1       24.71       31.38      2.81 o 
   7   4   1       97.18      101.68      5.29 o 
   8   4   1       16.55       16.95      3.28 o 
   9   4   1      138.97      161.56      9.15 o 
  10   4   1        4.10        8.06      4.10 o 
  11   4   1        9.32       17.86      6.24 o 
  12   4   1        5.44        1.21      3.83 o 
 -12   5   1       31.13       28.05      6.30 o 
 -11   5   1      129.63      130.15     23.54 o 
 -10   5   1       55.29       52.67      6.04 o 
  -9   5   1       96.88      119.42     16.07 o 
  -8   5   1       66.25       63.32      4.17 o 
  -7   5   1        0.98        0.32      0.99 o 
  -6   5   1      133.45      132.14      4.98 o 
  -5   5   1      324.44      357.91      8.72 o 
  -4   5   1       36.62       35.81      2.34 o 
  -3   5   1     2387.39     2298.01     98.69 o 
  -2   5   1     1051.94      949.56     20.16 o 
  -1   5   1     4549.19     4024.18     91.56 o 
   0   5   1     2659.09     1915.20     37.70 o 
   1   5   1      806.39      650.01     14.56 o 
   2   5   1        1.98        3.48      1.72 o 
   3   5   1        5.27        6.88      1.43 o 
   4   5   1       64.84       87.57      3.43 o 
   5   5   1     1251.08     1267.67     19.81 o 
   6   5   1        9.11       10.26      3.12 o 
   7   5   1       13.64       17.64      4.08 o 
   8   5   1        9.77       15.31      3.28 o 
   9   5   1        4.18        2.22      2.44 o 
  10   5   1       14.25       12.07      4.26 o 
  11   5   1       22.73       11.71      6.15 o 
  12   5   1        0.03        6.71      5.02 o 
 -12   6   1        0.03        0.00     10.13 o 
 -11   6   1        1.76        1.34      1.89 o 
 -10   6   1       52.94       34.51      9.07 o 
  -9   6   1      153.08      173.74     14.30 o 
  -8   6   1        0.48        0.00      2.24 o 
  -7   6   1       30.84       31.34      3.15 o 
  -6   6   1       36.22       39.45      2.92 o 
  -5   6   1      763.51      688.76     13.62 o 
  -4   6   1      617.31      613.58     12.53 o 
  -3   6   1       10.93       14.00      2.96 o 
  -2   6   1      244.72      227.47     11.96 o 
  -1   6   1       26.86       13.27      3.41 o 
   0   6   1      892.14      711.92     17.19 o 
   1   6   1     1287.60     1118.98     23.15 o 
   2   6   1      550.43      432.31     11.47 o 
   3   6   1      164.64      152.97      5.86 o 
   4   6   1       96.29       85.24      4.59 o 
   5   6   1      519.94      539.21      9.32 o 
   6   6   1      429.61      405.31     14.57 o 
   7   6   1        0.00        2.14      2.57 o 
   8   6   1       23.39       32.88      4.33 o 
   9   6   1      197.91      219.70     16.29 o 
  10   6   1      108.24      125.34     11.45 o 
  11   6   1       13.19       15.18      5.90 o 
  12   6   1       42.87       63.50     13.51 o 
 -12   7   1        1.43        0.00      7.02 o 
 -11   7   1       48.93       54.37     12.93 o 
 -10   7   1       10.36        3.81      2.01 o 
  -9   7   1        2.03        3.30      2.59 o 
  -8   7   1      251.28      235.91     26.71 o 
  -7   7   1       65.65       49.59      4.14 o 
  -6   7   1      247.06      252.88      8.35 o 
  -5   7   1       28.81       23.40      3.12 o 
  -4   7   1       27.58       23.07      3.00 o 
  -3   7   1     1366.64     1358.46     32.68 o 
  -2   7   1        8.26        5.68      3.09 o 
  -1   7   1      726.55      699.85     15.24 o 
   0   7   1       69.89       53.55      6.09 o 
   1   7   1      574.53      470.60     11.06 o 
   2   7   1      449.03      411.90     12.28 o 
   3   7   1        4.18        1.98      1.78 o 
   4   7   1       39.39       49.18      3.63 o 
   5   7   1       36.24       41.55      3.20 o 
   6   7   1       83.63      103.52      4.40 o 
   7   7   1      465.35      492.33     17.51 o 
   8   7   1       74.24       76.19      8.18 o 
   9   7   1        1.26        0.00      3.95 o 
  10   7   1        5.26        4.14      3.46 o 
  11   7   1        0.02        1.32      6.12 o 
 -11   8   1       37.28       52.32     13.12 o 
 -10   8   1       99.28      135.72     33.98 o 
  -9   8   1      173.15      144.93     33.32 o 
  -8   8   1      324.72      287.25     32.00 o 
  -7   8   1       11.90       11.20      2.69 o 
  -6   8   1      277.65      277.60      9.26 o 
  -5   8   1      299.74      296.91      8.50 o 
  -4   8   1       19.41       22.69      4.97 o 
  -3   8   1        5.22        0.00      2.14 o 
  -2   8   1      497.46      467.88     13.86 o 
  -1   8   1       82.65       80.57      4.84 o 
   0   8   1     1473.89     1518.57     37.61 o 
   1   8   1     1435.19     1295.71     31.08 o 
   2   8   1       98.15      103.35      5.53 o 
   3   8   1        2.89        3.30      2.30 o 
   4   8   1      175.29      165.96      6.12 o 
   5   8   1       10.44        5.99      1.90 o 
   6   8   1        5.75        6.24      1.92 o 
   7   8   1        4.30        3.83      1.65 o 
   8   8   1       64.02       72.04      8.17 o 
   9   8   1       14.16       20.91      4.43 o 
  10   8   1       28.10       45.03      7.34 o 
  11   8   1        0.24        9.99      8.62 o 
 -11   9   1        0.26        0.00      5.82 o 
 -10   9   1        5.70        7.37      3.68 o 
  -9   9   1       28.75       23.10      3.97 o 
  -8   9   1        0.13        0.00      2.34 o 
  -7   9   1      176.16      154.81     16.17 o 
  -6   9   1       77.89       87.40      5.61 o 
  -5   9   1        0.81        0.00      2.10 o 
  -4   9   1       69.77       72.83      6.12 o 
  -3   9   1       98.15       97.63      6.81 o 
  -2   9   1      107.14      135.00      9.67 o 
  -1   9   1        1.24        1.53      2.05 o 
   0   9   1        3.49        0.00      1.75 o 
   1   9   1      103.68      125.13      7.74 o 
   2   9   1        0.00        4.30      2.51 o 
   3   9   1       11.90        9.12      3.34 o 
   4   9   1       70.51       69.11      5.47 o 
   5   9   1       37.90       46.58      4.44 o 
   6   9   1       91.26       92.89      6.34 o 
   7   9   1       26.31       27.83      3.10 o 
   8   9   1        0.47        0.00      2.97 o 
   9   9   1       15.52       19.37      5.60 o 
  10   9   1       17.98       23.92      7.71 o 
  11   9   1       14.21       21.03      5.68 o 
 -11  10   1        5.23        0.00      8.70 o 
 -10  10   1       11.94        7.30      4.15 o 
  -9  10   1       28.56       26.21      5.47 o 
  -8  10   1       31.44       34.46      4.61 o 
  -7  10   1       31.00       21.23      3.78 o 
  -6  10   1      613.27      587.41     27.54 o 
  -5  10   1        3.43        2.47      2.45 o 
  -4  10   1       10.05        9.69      3.28 o 
  -3  10   1        9.27        8.61      3.77 o 
  -2  10   1        8.13       10.17      3.96 o 
  -1  10   1       95.75       74.94      7.29 o 
   0  10   1      306.65      274.59     13.02 o 
   1  10   1        0.17        0.87      2.56 o 
   2  10   1      711.62      651.29     22.45 o 
   3  10   1      231.96      211.43     10.66 o 
   4  10   1       59.88       56.98      6.20 o 
   5  10   1      409.51      408.95     15.29 o 
   6  10   1       25.63       18.80      3.52 o 
   7  10   1       18.49       19.94      3.21 o 
   8  10   1       31.41       14.83      6.15 o 
   9  10   1        4.86        7.58      5.20 o 
  10  10   1        6.18        2.03      7.11 o 
 -10  11   1       38.86       27.63     14.19 o 
  -9  11   1        6.16        7.65      2.81 o 
  -8  11   1       15.37       11.53      3.31 o 
  -7  11   1       10.06       11.30      3.52 o 
  -6  11   1        0.03        3.60      2.73 o 
  -5  11   1        9.81       13.31      4.02 o 
  -4  11   1      386.08      399.24     15.35 o 
  -3  11   1      144.67      149.46     11.07 o 
  -2  11   1       81.09       99.22      8.04 o 
  -1  11   1        4.42        9.23      4.18 o 
   0  11   1       96.39       88.42      7.64 o 
   1  11   1       65.17       83.12      8.10 o 
   2  11   1       39.12       41.83      6.48 o 
   3  11   1       25.58       31.40      4.79 o 
   4  11   1      516.00      505.47     19.01 o 
   5  11   1        7.95        7.11      3.41 o 
   6  11   1        5.51        4.27      2.84 o 
   7  11   1        2.48        1.15      1.97 o 
   8  11   1       11.28        7.84      2.42 o 
   9  11   1        3.02        3.18      3.53 o 
  10  11   1        1.20        0.00      4.93 o 
 -10  12   1        2.75        2.40      4.69 o 
  -9  12   1        0.10        4.17      2.76 o 
  -8  12   1       25.06       29.54      6.17 o 
  -7  12   1        0.94        5.07      3.76 o 
  -6  12   1       22.11       22.49      4.33 o 
  -5  12   1      461.21      480.08     20.53 o 
  -4  12   1        4.45        6.22      3.94 o 
  -3  12   1       23.13       21.82      5.93 o 
  -2  12   1       83.36       91.92      8.74 o 
  -1  12   1       40.71       37.06      8.10 o 
   0  12   1       72.75       91.66      7.66 o 
   1  12   1       12.74       16.88      4.19 o 
   2  12   1      340.07      379.46     15.29 o 
   3  12   1       52.12       60.76      6.68 o 
   4  12   1        3.05        3.95      3.71 o 
   5  12   1        0.21        0.71      1.92 o 
   6  12   1       45.87       45.45      9.24 o 
   7  12   1       13.08        6.05      3.69 o 
   8  12   1        2.44        0.25      2.36 o 
   9  12   1       10.39       18.30      6.99 o 
  -9  13   1        0.02        0.26      2.73 o 
  -8  13   1        0.35        0.00      2.10 o 
  -7  13   1       10.77       10.98      4.17 o 
  -6  13   1       22.69       27.15      5.19 o 
  -5  13   1       10.13       11.40      3.64 o 
  -4  13   1       34.48       35.50      6.84 o 
  -3  13   1        6.73       14.10      5.82 o 
  -2  13   1       65.17       56.95      7.87 o 
  -1  13   1        0.16        0.00      3.17 o 
   0  13   1      239.20      255.62     18.14 o 
   1  13   1      263.97      295.48     17.79 o 
   2  13   1      268.11      258.38     14.74 o 
   3  13   1      231.80      236.08     13.73 o 
   4  13   1      163.01      194.41     16.21 o 
   5  13   1        4.10        7.12      3.49 o 
   6  13   1        0.91        0.62      2.47 o 
   7  13   1        1.57        1.87      2.85 o 
   8  13   1       17.82       10.61      6.38 o 
  -8  14   1        2.57        1.45      3.25 o 
  -7  14   1        8.76       15.30      4.16 o 
  -6  14   1        0.19        3.43      3.06 o 
  -5  14   1       26.64       22.12      5.42 o 
  -4  14   1        6.84        5.01      4.03 o 
  -3  14   1       59.42       49.42      8.88 o 
  -2  14   1      130.84      136.37     13.24 o 
  -1  14   1        7.58        7.46      4.62 o 
   0  14   1      107.02      120.80     13.31 o 
   1  14   1      218.30      228.41     21.48 o 
   2  14   1        8.85        2.30      4.25 o 
   3  14   1        4.01        5.08      4.57 o 
   4  14   1        8.90        9.01      5.80 o 
   5  14   1        4.06        2.30      3.50 o 
   6  14   1       28.88       22.44      4.75 o 
   7  14   1        0.21        0.00      3.17 o 
   8  14   1        2.02        4.46      6.10 o 
  -7  15   1        7.49        9.22      5.78 o 
  -6  15   1       16.88       30.02      6.32 o 
  -5  15   1        2.90        2.39      3.14 o 
  -4  15   1       26.27       33.24      8.39 o 
  -3  15   1       39.95       42.11      7.27 o 
  -2  15   1        0.38        3.78      4.05 o 
  -1  15   1      101.15      137.61     11.55 o 
   0  15   1       66.64       74.92     11.17 o 
   1  15   1      133.99      155.89     12.92 o 
   2  15   1       15.86       13.92      6.57 o 
   3  15   1       18.97       20.15      8.00 o 
   4  15   1       10.68       16.30      5.20 o 
   5  15   1       14.84        8.69      6.13 o 
   6  15   1        1.70        8.45      4.48 o 
   7  15   1       79.45      107.89     23.31 o 
  -6  16   1        0.84        0.00      3.89 o 
  -5  16   1        1.56        0.38      2.63 o 
  -4  16   1        6.18        9.97      4.97 o 
  -3  16   1        6.61        4.54      4.60 o 
  -2  16   1        0.41        0.00      4.48 o 
  -1  16   1       35.01       49.69      9.91 o 
   0  16   1        2.29        0.00      4.97 o 
   1  16   1       19.33       19.34      6.97 o 
   2  16   1      280.24      376.29     19.95 o 
   3  16   1       17.15       17.27      6.06 o 
   4  16   1       32.45       39.77     10.99 o 
   5  16   1       13.23       18.43      5.63 o 
  -4  17   1       68.54       89.51     17.89 o 
  -3  17   1       41.17       42.99     14.37 o 
  -2  17   1       62.65       59.40     14.78 o 
  -1  17   1       33.47       18.44      9.84 o 
   0  17   1        0.59        4.35      4.59 o 
   1  17   1       72.94       52.47     24.18 o 
   2  17   1       16.39       10.20      8.16 o 
   3  17   1        2.21        1.82      4.68 o 
   4  17   1        1.87        0.36      5.24 o 
  -2  18   1        4.00        0.00      4.67 o 
  -1  18   1       14.72       17.70      6.42 o 
   0  18   1       24.07       27.39     13.06 o 
   1  18   1       16.67       18.26     10.06 o 
 -12   0   2      101.16      108.77     12.32 o 
 -10   0   2       61.59       57.19      6.86 o 
  -8   0   2     1662.48     1948.88     54.48 o 
  -6   0   2     1018.66      957.17     78.01 o 
  -4   0   2     1764.57     1587.48     59.30 o 
  -2   0   2     3101.86     2157.14     49.90 o 
   0   0   2      105.81       93.78      2.74 o 
   2   0   2     2876.26     2899.21     51.21 o 
   4   0   2      470.93      563.42     11.15 o 
   6   0   2      665.55      740.82     26.65 o 
   8   0   2       34.86       25.10      2.83 o 
  10   0   2        2.39        2.13      2.17 o 
  12   0   2       61.49       83.15     23.60 o 
 -13   1   2       12.03        8.24      3.26 o 
 -12   1   2        1.09        1.34      2.48 o 
 -11   1   2        7.04        8.68      2.62 o 
 -10   1   2       32.23       31.06      3.44 o 
  -9   1   2       17.64       18.43      2.68 o 
  -8   1   2      548.56      575.37     13.13 o 
  -7   1   2       95.30      114.52      5.29 o 
  -6   1   2       47.05       45.03      2.55 o 
  -5   1   2        0.10        0.00      1.23 o 
  -4   1   2      820.09      622.54     13.39 o 
  -3   1   2       88.92      110.12      6.18 o 
  -2   1   2    11064.78    11921.93    405.35 o 
  -1   1   2     1576.59     1873.36     33.68 o 
   0   1   2       86.07      130.95      4.41 o 
   1   1   2      753.85      394.86      4.74 o 
   2   1   2    11093.77    12835.60    222.36 o 
   3   1   2      315.14      229.91      3.08 o 
   4   1   2      662.85      637.99      8.76 o 
   5   1   2       14.79       11.50      1.48 o 
   6   1   2       16.39       17.89      1.34 o 
   7   1   2       70.33       55.40      2.78 o 
   8   1   2        7.79        8.26      1.50 o 
   9   1   2      144.61      137.84      9.28 o 
  10   1   2       41.06       38.22      4.93 o 
  11   1   2        4.98        3.20      2.64 o 
  12   1   2        0.22        5.93      5.54 o 
 -13   2   2        0.59        2.01      4.11 o 
 -12   2   2        2.21        0.43      1.94 o 
 -11   2   2       13.09       15.68      3.04 o 
 -10   2   2      130.86      127.14      6.03 o 
  -9   2   2       80.27      107.03      5.72 o 
  -8   2   2        7.47       10.08      2.54 o 
  -7   2   2      127.05      131.86      5.97 o 
  -6   2   2      910.77      910.97     21.20 o 
  -5   2   2      603.14      569.04     12.20 o 
  -4   2   2       27.54       16.97      1.88 o 
  -3   2   2     1294.22      920.51     15.83 o 
  -2   2   2       48.56      175.47      5.30 o 
  -1   2   2     1456.20     1305.05     52.82 o 
   0   2   2     1536.50     1546.91     24.30 o 
   1   2   2       22.96       27.04      2.17 o 
   2   2   2    16047.25    19768.60    420.05 o 
   3   2   2      161.85      132.96      4.48 o 
   4   2   2     2092.65     2025.24     34.56 o 
   5   2   2      629.65      584.85     12.37 o 
   6   2   2      504.28      515.27     12.21 o 
   7   2   2      193.36      212.20      7.56 o 
   8   2   2      104.86      101.93      6.48 o 
   9   2   2        7.01        8.18      3.24 o 
  10   2   2       18.70       22.56      5.16 o 
  11   2   2        9.64       11.19      3.96 o 
  12   2   2        0.03        0.00      6.12 o 
 -13   3   2       10.75        7.97      4.26 o 
 -12   3   2        3.60        9.66      2.89 o 
 -11   3   2        6.38        9.24      2.76 o 
 -10   3   2       86.51       97.83      5.19 o 
  -9   3   2       43.66       42.50      3.57 o 
  -8   3   2       25.15       24.05      3.69 o 
  -7   3   2        0.05        0.43      1.76 o 
  -6   3   2      601.68      653.58     14.63 o 
  -5   3   2        2.78        2.62      1.43 o 
  -4   3   2      375.96      323.73      6.55 o 
  -3   3   2       19.35       18.72      5.07 o 
  -2   3   2        0.23        6.84      1.61 o 
  -1   3   2      149.34      153.76      4.47 o 
   0   3   2       13.65       27.12      3.67 o 
   1   3   2     1704.76     1097.89     20.46 o 
   2   3   2    19896.30    25762.59    724.88 o 
   3   3   2      703.72      692.16     16.78 o 
   4   3   2      902.94      765.60     16.60 o 
   5   3   2      638.66      569.41     13.70 o 
   6   3   2       17.00       22.94      2.93 o 
   7   3   2       33.70       36.28      3.99 o 
   8   3   2        1.58        0.23      1.75 o 
   9   3   2       32.77       39.47      4.16 o 
  10   3   2       54.93       72.87      7.05 o 
  11   3   2        4.59        3.10      4.19 o 
  12   3   2       48.72       67.15     28.21 o 
 -13   4   2        8.68       10.35      5.88 o 
 -12   4   2        3.29        4.08      2.85 o 
 -11   4   2        3.08        1.24      1.90 o 
 -10   4   2        0.30        1.00      1.85 o 
  -9   4   2       17.60       22.85      3.64 o 
  -8   4   2      136.03      133.09      6.21 o 
  -7   4   2       46.04       49.95      3.64 o 
  -6   4   2       44.18       44.32      2.78 o 
  -5   4   2        0.33        2.15      1.13 o 
  -4   4   2      740.39      526.52     10.76 o 
  -3   4   2     1479.72     1206.53     19.73 o 
  -2   4   2        1.52        2.31      1.66 o 
  -1   4   2       80.57       51.24      3.70 o 
   0   4   2     1296.69      937.62     18.58 o 
   1   4   2       68.40       49.01      2.60 o 
   2   4   2      963.36      854.97     13.33 o 
   3   4   2      752.17      736.45     12.66 o 
   4   4   2     1740.90     1736.05     39.40 o 
   5   4   2        5.87        6.74      2.54 o 
   6   4   2       38.01       41.74      3.88 o 
   7   4   2       23.80       24.54      3.43 o 
   8   4   2        2.01        3.23      2.51 o 
   9   4   2        9.83       13.05      3.33 o 
  10   4   2       46.73       62.61      7.11 o 
  11   4   2       56.33       71.56      9.53 o 
  12   4   2       63.59       80.85     14.80 o 
 -12   5   2       23.65       25.20      4.52 o 
 -11   5   2        2.88        2.66      2.65 o 
 -10   5   2      194.69      225.13     17.93 o 
  -9   5   2      249.79      257.82     23.65 o 
  -8   5   2      130.40      121.34      7.71 o 
  -7   5   2       13.07        8.96      2.63 o 
  -6   5   2      172.57      155.35      4.95 o 
  -5   5   2      140.23      142.89      4.32 o 
  -4   5   2      350.86      383.45      7.96 o 
  -3   5   2        0.52        0.74      0.70 o 
  -2   5   2        0.04        2.55      1.70 o 
  -1   5   2     2234.12     1969.34     42.62 o 
   0   5   2       12.99       17.71      2.74 o 
   1   5   2       94.45       81.91      5.03 o 
   2   5   2     1221.92     1310.07     23.91 o 
   3   5   2      148.95      139.11      4.08 o 
   4   5   2    11173.13    13069.01    301.14 o 
   5   5   2      524.20      549.98     14.71 o 
   6   5   2      475.89      495.39     18.39 o 
   7   5   2       17.48       17.80      3.68 o 
   8   5   2        4.30        3.64      3.08 o 
   9   5   2       15.97       19.18      4.09 o 
  10   5   2       10.10       18.35      6.07 o 
  11   5   2        5.23        5.91      5.31 o 
 -12   6   2        6.85        0.00      9.71 o 
 -11   6   2        0.99        0.00      2.30 o 
 -10   6   2       72.93       94.10     20.24 o 
  -9   6   2      106.32      113.35     24.57 o 
  -8   6   2      130.77      112.70     10.66 o 
  -7   6   2        3.18        3.16      1.89 o 
  -6   6   2      206.66      238.35      6.83 o 
  -5   6   2     1062.05     1057.85     21.29 o 
  -4   6   2     1048.76     1024.61     17.78 o 
  -3   6   2      449.31      399.37     18.66 o 
  -2   6   2     1165.03     1035.59     23.25 o 
  -1   6   2       14.33       13.44      2.47 o 
   0   6   2     2538.69     2076.33     46.04 o 
   1   6   2      113.67       82.03      5.05 o 
   2   6   2       33.02       18.55      2.98 o 
   3   6   2     1250.47     1086.08     19.76 o 
   4   6   2     2429.82     2403.43     42.28 o 
   5   6   2      477.72      412.12     14.94 o 
   6   6   2        7.78       11.27      3.44 o 
   7   6   2       23.55       33.03      5.60 o 
   8   6   2       17.27       22.73      5.31 o 
   9   6   2       21.85       21.82      5.46 o 
  10   6   2       82.67       73.90     11.94 o 
  11   6   2       11.26        5.98      5.65 o 
 -12   7   2        0.20        3.48     11.34 o 
 -11   7   2        0.61        0.00      2.11 o 
 -10   7   2      300.66      370.09     33.37 o 
  -9   7   2       25.29       18.86      3.85 o 
  -8   7   2      210.36      217.12     12.86 o 
  -7   7   2        6.20        9.58      2.60 o 
  -6   7   2      110.84      126.32      5.51 o 
  -5   7   2       15.41       19.60      2.41 o 
  -4   7   2      389.24      401.97     10.14 o 
  -3   7   2      265.81      211.48      8.39 o 
  -2   7   2      176.82      186.55      7.04 o 
  -1   7   2      706.18      601.13     17.91 o 
   0   7   2      101.98       61.27      6.12 o 
   1   7   2        3.07        4.08      2.75 o 
   2   7   2      282.57      246.91      8.37 o 
   3   7   2        1.12        2.50      1.89 o 
   4   7   2      529.46      597.03     16.87 o 
   5   7   2       15.11       13.91      1.70 o 
   6   7   2       32.29       36.61      4.78 o 
   7   7   2      178.41      223.12     11.91 o 
   8   7   2       49.46       50.03      6.00 o 
   9   7   2       28.49       37.76      5.40 o 
  10   7   2        4.26        3.74      3.44 o 
  11   7   2        0.01        0.00      5.37 o 
 -12   8   2       25.76       30.69      9.59 o 
 -11   8   2       16.09       15.93     11.51 o 
 -10   8   2       43.73       45.70     12.78 o 
  -9   8   2       18.23       13.78      3.38 o 
  -8   8   2       30.88       23.03      3.44 o 
  -7   8   2      324.67      371.58     12.28 o 
  -6   8   2        0.48        2.53      1.83 o 
  -5   8   2        1.30        1.45      1.72 o 
  -4   8   2      440.57      520.51     16.39 o 
  -3   8   2       46.77       49.77      4.53 o 
  -2   8   2       36.30       31.54      4.78 o 
  -1   8   2      118.57       74.40      6.32 o 
   0   8   2      218.31      213.16      9.64 o 
   1   8   2       78.65       46.72      3.94 o 
   2   8   2      159.93      133.61      5.87 o 
   3   8   2        0.36        0.00      1.77 o 
   4   8   2      138.40      140.16      6.66 o 
   5   8   2       28.47       21.43      2.60 o 
   6   8   2      232.23      204.08      8.66 o 
   7   8   2      109.63      110.81      7.78 o 
   8   8   2      152.25      194.52     14.70 o 
   9   8   2        7.09       12.05      5.41 o 
  10   8   2        0.56        0.00      4.81 o 
  11   8   2        0.54        3.13      4.14 o 
 -11   9   2       26.11       38.37      9.80 o 
 -10   9   2        9.38        5.32      6.36 o 
  -9   9   2       36.46       24.65      6.22 o 
  -8   9   2        6.00        2.73      2.46 o 
  -7   9   2       10.24        9.87      2.75 o 
  -6   9   2      151.07      156.37      7.15 o 
  -5   9   2        0.79        4.79      2.02 o 
  -4   9   2       39.97       45.27      5.04 o 
  -3   9   2     1200.96     1121.12     31.21 o 
  -2   9   2     1042.75      982.36     29.51 o 
  -1   9   2      153.29      160.29      8.49 o 
   0   9   2      397.91      363.75     14.32 o 
   1   9   2      254.56      190.23      9.53 o 
   2   9   2       32.81       51.40      4.12 o 
   3   9   2       81.10       73.98      6.53 o 
   4   9   2      303.13      292.16      9.85 o 
   5   9   2       58.68       59.68      4.69 o 
   6   9   2      176.91      189.36      7.14 o 
   7   9   2       71.33       89.79      9.37 o 
   8   9   2      119.68      142.38     14.97 o 
   9   9   2       66.51       87.68     10.47 o 
  10   9   2        1.49        0.00      5.00 o 
 -11  10   2        5.72        3.62      7.33 o 
 -10  10   2        0.21        0.31      2.54 o 
  -9  10   2        5.53        2.48      2.79 o 
  -8  10   2      148.17      141.80     18.53 o 
  -7  10   2       57.74       47.84      4.87 o 
  -6  10   2      392.96      377.77     23.94 o 
  -5  10   2       39.50       44.37      4.44 o 
  -4  10   2      248.24      297.77     15.32 o 
  -3  10   2     1336.33     1413.83     46.62 o 
  -2  10   2        1.27        3.95      2.86 o 
  -1  10   2      198.85      167.99     11.99 o 
   0  10   2       13.32       18.32      5.45 o 
   1  10   2       90.50       90.40      7.02 o 
   2  10   2      480.48      453.02     14.94 o 
   3  10   2        7.31        5.43      2.41 o 
   4  10   2      466.87      439.43     17.81 o 
   5  10   2       94.97      116.15      5.74 o 
   6  10   2        0.05        0.00      1.63 o 
   7  10   2        9.74        6.05      2.55 o 
   8  10   2        8.73        6.75      4.76 o 
   9  10   2        5.02        7.44      6.73 o 
  10  10   2        4.55        4.37      3.97 o 
 -10  11   2        2.74        0.00      3.32 o 
  -9  11   2       37.17       23.51      5.05 o 
  -8  11   2       15.82       12.73      2.87 o 
  -7  11   2       81.94       73.40      5.98 o 
  -6  11   2       86.87       73.85      6.29 o 
  -5  11   2      452.56      448.07     14.50 o 
  -4  11   2       15.29       21.20      5.26 o 
  -3  11   2       17.59       18.04      5.52 o 
  -2  11   2        1.49        0.00      2.76 o 
  -1  11   2       12.21       12.68      4.63 o 
   0  11   2       46.32       40.35      6.51 o 
   1  11   2        0.33        0.87      2.82 o 
   2  11   2        1.26        3.34      3.05 o 
   3  11   2      417.10      404.39     15.09 o 
   4  11   2      270.74      263.00     14.56 o 
   5  11   2        1.82        1.77      2.19 o 
   6  11   2        0.01        1.09      2.26 o 
   7  11   2        9.99        6.63      2.28 o 
   8  11   2       10.89        8.61      5.28 o 
   9  11   2        0.12        1.16      4.64 o 
 -10  12   2       24.37       27.92     10.35 o 
  -9  12   2        2.48        6.42      2.80 o 
  -8  12   2       61.20       44.98     14.83 o 
  -7  12   2        9.10        9.76      3.74 o 
  -6  12   2       48.71       51.96      8.90 o 
  -5  12   2       38.70       41.95      4.66 o 
  -4  12   2      122.83      151.37     14.03 o 
  -3  12   2       61.63       71.31      9.08 o 
  -2  12   2       15.41       16.70      5.13 o 
  -1  12   2      197.94      232.32     14.95 o 
   0  12   2       71.61       72.16     10.19 o 
   1  12   2      101.00      116.64      8.56 o 
   2  12   2      246.73      284.91     15.30 o 
   3  12   2      191.08      194.24     12.97 o 
   4  12   2      114.45      104.10     10.84 o 
   5  12   2        8.00        3.48      2.68 o 
   6  12   2       17.94       16.18      4.61 o 
   7  12   2       93.48       82.65     14.82 o 
   8  12   2        5.20        6.89      4.48 o 
   9  12   2        7.33       12.20      6.58 o 
  -9  13   2       11.86       10.07      3.98 o 
  -8  13   2       30.79       26.86      6.00 o 
  -7  13   2        0.53        0.00      3.55 o 
  -6  13   2        4.39        3.13      2.77 o 
  -5  13   2       10.83        8.97      3.70 o 
  -4  13   2      244.25      281.58     16.37 o 
  -3  13   2        5.02        0.72      4.34 o 
  -2  13   2       79.88       72.55      8.92 o 
  -1  13   2      139.79      137.75     12.60 o 
   0  13   2        4.31        1.89      3.92 o 
   1  13   2       77.50       85.13     10.16 o 
   2  13   2        3.10        8.04      4.90 o 
   3  13   2       57.51       68.13      9.84 o 
   4  13   2       43.12       45.75      9.36 o 
   5  13   2        0.10        1.14      2.21 o 
   6  13   2       73.78       60.63     14.43 o 
   7  13   2        1.32        1.49      2.16 o 
   8  13   2        0.38        3.89      5.83 o 
  -8  14   2        0.19        0.00      7.22 o 
  -7  14   2       20.15       17.73      4.06 o 
  -6  14   2        4.53        5.40      3.74 o 
  -5  14   2        1.81        1.80      2.81 o 
  -4  14   2        4.30       10.79      5.32 o 
  -3  14   2       39.68       41.56      8.66 o 
  -2  14   2        2.37        0.05      3.21 o 
  -1  14   2        0.08        5.93      5.66 o 
   0  14   2        5.51        4.50      3.72 o 
   1  14   2       60.93       70.33     10.42 o 
   2  14   2       54.94       74.80      9.36 o 
   3  14   2        0.27        0.00      4.48 o 
   4  14   2       93.53       68.64     18.12 o 
   5  14   2       10.75        8.60      3.71 o 
   6  14   2        0.48        2.75      3.29 o 
   7  14   2       31.40       43.77     13.97 o 
  -7  15   2        1.37        7.23      4.67 o 
  -6  15   2        4.79        6.41      3.95 o 
  -5  15   2        0.07        3.24      3.48 o 
  -4  15   2       11.96       11.47      5.99 o 
  -3  15   2       17.47       16.32      7.23 o 
  -2  15   2      184.51      251.95     19.86 o 
  -1  15   2       22.47       17.59      5.35 o 
   0  15   2      204.10      255.77     19.43 o 
   1  15   2       52.92       79.25     10.38 o 
   2  15   2       57.17       64.52     11.98 o 
   3  15   2        1.85        7.57      4.59 o 
   4  15   2        4.87        0.82      3.51 o 
   5  15   2       36.20       22.31      5.41 o 
   6  15   2        0.01        6.81      6.87 o 
  -6  16   2        0.05        6.56      4.12 o 
  -5  16   2        0.24        1.78      3.41 o 
  -4  16   2       13.67        9.09      5.99 o 
  -3  16   2       46.34       37.00      8.91 o 
  -2  16   2      121.34      174.47     19.93 o 
  -1  16   2        1.63        2.11      5.36 o 
   0  16   2       32.67       26.49      7.38 o 
   1  16   2       46.30       44.48     12.28 o 
   2  16   2       12.60       14.73     10.54 o 
   3  16   2        0.05        0.73      3.59 o 
   4  16   2        5.58        2.45      4.69 o 
   5  16   2        3.06       10.77      3.66 o 
  -5  17   2        0.00        1.72      4.28 o 
  -4  17   2       15.74       12.46      7.09 o 
  -3  17   2        5.52        7.91      6.30 o 
  -2  17   2        4.54        0.60      4.14 o 
  -1  17   2        0.26        0.00      5.67 o 
   0  17   2        0.95        0.40      5.14 o 
   1  17   2       13.62        6.12      5.99 o 
   2  17   2       72.12       60.15     23.53 o 
   3  17   2        6.11        3.52      6.43 o 
  -2  18   2       16.45       17.32      7.04 o 
  -1  18   2        0.22        1.73      6.46 o 
   0  18   2        0.24        3.54      5.40 o 
   1  18   2       12.13        5.12      6.80 o 
 -13   0   3      230.61      224.46     32.61 o 
 -11   0   3       85.34      101.99     10.20 o 
  -9   0   3       52.05       53.40      5.45 o 
  -7   0   3      206.36      214.78      8.71 o 
  -5   0   3        9.04        7.76      4.54 o 
  -3   0   3     3173.59     3158.54     87.55 o 
  -1   0   3     2292.64     2812.33     67.99 o 
   1   0   3     1976.63     1608.57     51.50 o 
   3   0   3      237.28      320.70     15.99 o 
   5   0   3      745.02      770.85     16.26 o 
   7   0   3      261.44      236.80     10.75 o 
   9   0   3      106.56      102.30     17.35 o 
  11   0   3        0.38        0.00      9.02 o 
 -13   1   3        0.04        0.00      3.01 o 
 -12   1   3       50.92       51.11      7.39 o 
 -11   1   3        0.85        1.48      1.90 o 
 -10   1   3       65.09       80.50      5.29 o 
  -9   1   3       22.83       34.64      3.15 o 
  -8   1   3       19.47       14.64      2.67 o 
  -7   1   3      355.38      344.66      9.37 o 
  -6   1   3      631.17      543.17     13.85 o 
  -5   1   3      268.64      279.04      7.67 o 
  -4   1   3       81.31       68.91      3.51 o 
  -3   1   3     2149.80     1696.19     33.26 o 
  -2   1   3     9660.06     8758.87    230.89 o 
  -1   1   3      635.02      546.32      8.50 o 
   0   1   3     6051.25     5899.47     97.81 o 
   1   1   3     5969.33     5840.32     90.93 o 
   2   1   3     1210.47      907.03     11.24 o 
   3   1   3     1194.91     1048.27     12.77 o 
   4   1   3       43.77       32.92      1.65 o 
   5   1   3      737.46      714.86     11.55 o 
   6   1   3      357.73      281.15     10.74 o 
   7   1   3        1.20        0.95      0.68 o 
   8   1   3        3.80        4.71      2.51 o 
   9   1   3       15.01       12.04      3.82 o 
  10   1   3       51.36       41.22      4.96 o 
  11   1   3       40.66       61.38      9.02 o 
 -13   2   3        5.05        6.94      3.57 o 
 -12   2   3        0.30        0.43      1.95 o 
 -11   2   3        0.19        0.00      2.21 o 
 -10   2   3        0.08        2.26      1.77 o 
  -9   2   3        1.30        2.95      1.84 o 
  -8   2   3      593.46      733.14     17.88 o 
  -7   2   3       90.03      107.39      5.27 o 
  -6   2   3      673.36      701.13     15.32 o 
  -5   2   3      304.18      301.30      7.07 o 
  -4   2   3      120.26      142.35      4.50 o 
  -3   2   3      148.95      145.28      8.30 o 
  -2   2   3      850.29      966.72     18.19 o 
  -1   2   3     1219.46      671.73     10.24 o 
   0   2   3     2307.93     1691.50     25.71 o 
   1   2   3    16461.60    18337.34    418.44 o 
   2   2   3       35.13      108.05      2.93 o 
   3   2   3      145.60      116.13      2.48 o 
   4   2   3       80.84       91.12      3.92 o 
   5   2   3      114.61      129.36      5.79 o 
   6   2   3      138.54      182.45     10.97 o 
   7   2   3        0.16        2.10      2.06 o 
   8   2   3       85.57       80.29      6.05 o 
   9   2   3       38.89       44.30      5.92 o 
  10   2   3       14.30        8.93      4.17 o 
  11   2   3        0.04        1.35      2.41 o 
 -13   3   3        7.67        7.49      3.13 o 
 -12   3   3        0.01        0.32      2.16 o 
 -11   3   3        9.15        8.65      2.65 o 
 -10   3   3      252.52      267.33     11.29 o 
  -9   3   3        0.04        3.49      1.99 o 
  -8   3   3        3.35        6.40      2.79 o 
  -7   3   3        3.01        3.02      1.55 o 
  -6   3   3      252.30      266.46      7.60 o 
  -5   3   3      511.08      373.02      8.56 o 
  -4   3   3     1126.72     1145.33     21.16 o 
  -3   3   3        3.88        0.02      2.19 o 
  -2   3   3      674.38      825.16     22.41 o 
  -1   3   3      419.42      358.15      7.69 o 
   0   3   3     2431.00     2130.65     33.80 o 
   1   3   3      737.35      649.13     11.44 o 
   2   3   3      107.63       99.22      2.66 o 
   3   3   3      343.03      358.17      9.37 o 
   4   3   3     4466.69     4801.17    103.52 o 
   5   3   3      341.54      433.57     12.41 o 
   6   3   3      197.10      202.01      7.68 o 
   7   3   3        4.17        4.95      2.63 o 
   8   3   3        5.29        4.30      2.98 o 
   9   3   3        2.70        0.00      2.10 o 
  10   3   3        1.72        3.16      3.92 o 
  11   3   3        2.18        5.19      4.42 o 
 -13   4   3        0.98        8.16      4.42 o 
 -12   4   3       35.06       25.11      8.77 o 
 -11   4   3        5.69        3.41      2.63 o 
 -10   4   3        3.59        2.99      2.17 o 
  -9   4   3       67.78       75.75      8.24 o 
  -8   4   3      100.00      106.18      5.63 o 
  -7   4   3      111.10      102.32      6.82 o 
  -6   4   3      230.18      195.60      6.00 o 
  -5   4   3     2455.53     2297.86     60.33 o 
  -4   4   3      658.29      545.29     19.06 o 
  -3   4   3     2408.13     2313.94     54.85 o 
  -2   4   3     1586.59     1471.40     24.42 o 
  -1   4   3      156.04      103.00      4.81 o 
   0   4   3       16.27       22.73      2.57 o 
   1   4   3        6.35        7.11      2.04 o 
   2   4   3      839.60      635.22     11.91 o 
   3   4   3      651.11      677.79      9.16 o 
   4   4   3     4031.37     4182.64    105.80 o 
   5   4   3      769.93      825.96     21.35 o 
   6   4   3      143.39      136.42      7.24 o 
   7   4   3       12.95       12.24      2.89 o 
   8   4   3       35.23       40.18      4.44 o 
   9   4   3       62.68       76.69      6.64 o 
  10   4   3       75.15       75.02      7.51 o 
  11   4   3       22.66       21.15      5.89 o 
 -13   5   3       13.30        8.87      4.32 o 
 -12   5   3        4.51        3.14      2.88 o 
 -11   5   3        4.20        6.02      2.75 o 
 -10   5   3        2.41        3.99      3.09 o 
  -9   5   3       30.92       26.02      7.05 o 
  -8   5   3       73.19       71.72      5.24 o 
  -7   5   3        2.08        1.01      1.26 o 
  -6   5   3      679.44      659.13     29.34 o 
  -5   5   3      526.72      557.60     18.32 o 
  -4   5   3     1613.18     1531.39     42.22 o 
  -3   5   3      461.54      465.85     17.93 o 
  -2   5   3      101.37       93.69      3.21 o 
  -1   5   3      312.67      253.59      6.09 o 
   0   5   3      290.42      296.77      6.78 o 
   1   5   3       83.65       80.77      3.75 o 
   2   5   3      650.82      714.18     16.28 o 
   3   5   3       50.80       45.81      3.66 o 
   4   5   3     6263.29     7563.59    213.48 o 
   5   5   3      110.38       99.78      5.22 o 
   6   5   3       49.13       56.50      5.75 o 
   7   5   3        7.72        9.41      3.35 o 
   8   5   3       36.07       37.92      5.94 o 
   9   5   3        0.51        0.37      2.87 o 
  10   5   3        2.49        3.21      3.96 o 
  11   5   3        9.22       13.12      6.73 o 
 -12   6   3        3.00        3.41      3.05 o 
 -11   6   3        1.07        9.24      4.89 o 
 -10   6   3       57.08       49.66     13.84 o 
  -9   6   3        3.00        2.70      4.18 o 
  -8   6   3      118.96      133.52      8.00 o 
  -7   6   3       18.26       11.85      3.59 o 
  -6   6   3      266.56      259.28     12.38 o 
  -5   6   3        7.26       14.83      2.64 o 
  -4   6   3       51.80       36.24      4.08 o 
  -3   6   3       24.94       17.72      3.38 o 
  -2   6   3      279.53      242.19     10.99 o 
  -1   6   3      272.82      199.68      7.64 o 
   0   6   3       98.79       99.34      3.65 o 
   1   6   3      170.15      156.98      5.52 o 
   2   6   3     1706.98     1756.97     33.21 o 
   3   6   3     1852.21     1793.58     56.39 o 
   4   6   3     1971.24     2354.61     46.42 o 
   5   6   3        0.32        2.47      2.49 o 
   6   6   3      614.90      629.25     20.25 o 
   7   6   3       28.59       45.24      5.51 o 
   8   6   3      199.49      247.50     14.34 o 
   9   6   3        0.63        1.47      3.17 o 
  10   6   3        0.64        4.55      3.59 o 
  11   6   3        0.83        1.88      5.87 o 
 -12   7   3        5.88        0.59      6.84 o 
 -11   7   3       48.97       55.60     17.49 o 
 -10   7   3       20.13       20.13     11.48 o 
  -9   7   3       46.16       41.15      6.89 o 
  -8   7   3       15.21       13.07      4.44 o 
  -7   7   3      884.99      984.08     29.56 o 
  -6   7   3       25.71       21.36      2.49 o 
  -5   7   3      152.11      125.03      4.16 o 
  -4   7   3        9.10        3.62      1.99 o 
  -3   7   3      166.63      138.52     10.39 o 
  -2   7   3       32.72       23.33      3.56 o 
  -1   7   3     1605.52     1515.29     37.56 o 
   0   7   3       48.27       57.20      5.90 o 
   1   7   3      110.70      129.63      7.31 o 
   2   7   3      153.01      153.56      6.24 o 
   3   7   3       35.49       45.50      3.45 o 
   4   7   3      368.41      374.41      9.58 o 
   5   7   3       35.74       27.70      2.93 o 
   6   7   3       47.83       59.62      5.69 o 
   7   7   3        6.89       11.12      4.13 o 
   8   7   3       61.29       75.28     10.17 o 
   9   7   3        9.14        6.38      4.83 o 
  10   7   3       20.50       17.78      8.00 o 
  11   7   3        5.49        9.19      4.61 o 
 -12   8   3       30.58       26.85     27.58 o 
 -11   8   3       10.81        2.63      8.77 o 
 -10   8   3        0.03        4.07      3.51 o 
  -9   8   3       55.41       30.79      6.26 o 
  -8   8   3       58.33       54.06      5.78 o 
  -7   8   3       27.03       27.67      4.90 o 
  -6   8   3       17.03       19.47      3.10 o 
  -5   8   3      135.32      125.54      4.80 o 
  -4   8   3      107.87      109.95      8.21 o 
  -3   8   3     1058.70     1112.16     36.41 o 
  -2   8   3      790.24      704.97     23.91 o 
  -1   8   3     1807.67     1794.17     47.45 o 
   0   8   3        3.07        7.47      2.98 o 
   1   8   3       10.56        9.28      2.70 o 
   2   8   3      204.91      250.01      7.83 o 
   3   8   3       25.24       29.29      3.56 o 
   4   8   3        9.01       11.38      2.14 o 
   5   8   3      123.00      118.69      4.58 o 
   6   8   3     1659.50     1891.02     80.96 o 
   7   8   3      231.15      273.39     15.58 o 
   8   8   3        2.23        0.00      3.27 o 
   9   8   3        1.39        0.00      3.46 o 
  10   8   3        0.03       17.96      8.46 o 
 -11   9   3        1.57        4.06      4.76 o 
 -10   9   3        6.19        2.01      3.08 o 
  -9   9   3       46.84       39.84     11.62 o 
  -8   9   3      647.46      605.53     93.08 o 
  -7   9   3        2.43        0.60      1.39 o 
  -6   9   3      729.77      714.66     32.26 o 
  -5   9   3       80.65       70.84      4.81 o 
  -4   9   3      284.40      303.51     13.19 o 
  -3   9   3        6.63        4.15      2.98 o 
  -2   9   3        2.93        6.00      4.16 o 
  -1   9   3      192.49      199.34      9.71 o 
   0   9   3      524.06      525.05     16.84 o 
   1   9   3       15.98       24.27      4.29 o 
   2   9   3      323.15      287.67     10.83 o 
   3   9   3      105.75      100.54      6.84 o 
   4   9   3      882.68     1011.72     25.66 o 
   5   9   3       24.91       17.60      2.25 o 
   6   9   3        6.31        7.22      2.28 o 
   7   9   3       33.09       50.34      8.08 o 
   8   9   3        1.03        3.63      4.03 o 
   9   9   3        1.70        5.46      4.74 o 
  10   9   3        1.00        0.00      3.82 o 
 -11  10   3       21.53       24.98     20.29 o 
 -10  10   3        0.44        0.00      2.94 o 
  -9  10   3       27.70       21.65      5.85 o 
  -8  10   3        0.80        0.00      1.83 o 
  -7  10   3        0.32        3.46      1.91 o 
  -6  10   3       92.77       81.20      9.02 o 
  -5  10   3      195.48      211.11      8.12 o 
  -4  10   3        4.03        3.80      3.77 o 
  -3  10   3      190.07      209.14     12.14 o 
  -2  10   3       32.57       41.75      5.07 o 
  -1  10   3       70.59       75.02      6.17 o 
   0  10   3        0.12        0.78      4.40 o 
   1  10   3        2.27        2.04      2.84 o 
   2  10   3       39.14       48.89      6.21 o 
   3  10   3      498.37      587.65     18.42 o 
   4  10   3      114.51      119.01      8.57 o 
   5  10   3      245.46      250.17     12.29 o 
   6  10   3       52.53       40.50      7.34 o 
   7  10   3       12.54       12.10      6.20 o 
   8  10   3       46.11       51.97     13.07 o 
   9  10   3        0.10        0.00      6.18 o 
 -10  11   3       14.29        2.03      5.33 o 
  -9  11   3        6.79        0.18      5.54 o 
  -8  11   3        9.17        9.46      2.78 o 
  -7  11   3       87.46       73.54      4.76 o 
  -6  11   3       39.91       35.32      3.75 o 
  -5  11   3        1.49        3.35      2.12 o 
  -4  11   3      157.18      208.14     11.90 o 
  -3  11   3      188.97      201.65     12.77 o 
  -2  11   3       61.28       67.64      6.60 o 
  -1  11   3       77.50       97.03      7.36 o 
   0  11   3      192.01      218.95     11.63 o 
   1  11   3      181.58      169.06     11.43 o 
   2  11   3      107.85      123.69      9.16 o 
   3  11   3        0.17        2.14      2.27 o 
   4  11   3       61.44       61.25      6.25 o 
   5  11   3       41.92       44.53      4.20 o 
   6  11   3       32.35       34.12      5.13 o 
   7  11   3        1.71        3.26      4.15 o 
   8  11   3        0.42        0.47      3.75 o 
   9  11   3        0.62        1.59      4.17 o 
 -10  12   3        8.35        2.52      3.45 o 
  -9  12   3        3.54        0.00      3.80 o 
  -8  12   3        0.81        2.03      1.74 o 
  -7  12   3       66.70       63.32      8.42 o 
  -6  12   3      129.97      125.64     10.08 o 
  -5  12   3        7.13        4.72      2.81 o 
  -4  12   3       29.25       27.22      6.85 o 
  -3  12   3        2.74        0.00      2.75 o 
  -2  12   3        2.01        0.93      2.68 o 
  -1  12   3        4.18        4.93      3.56 o 
   0  12   3        0.66        1.10      4.10 o 
   1  12   3       64.07       95.29      8.84 o 
   2  12   3      222.56      226.80     16.01 o 
   3  12   3      328.87      387.35     17.04 o 
   4  12   3       11.34        7.73      3.60 o 
   5  12   3        3.50        5.15      2.72 o 
   6  12   3       65.91       60.02      9.40 o 
   7  12   3        3.86        3.41      4.20 o 
   8  12   3        1.86        3.42      5.77 o 
  -9  13   3        1.35        8.21      6.24 o 
  -8  13   3        0.06        7.87      5.65 o 
  -7  13   3        9.58        6.63      2.98 o 
  -6  13   3       38.94       36.97      4.56 o 
  -5  13   3        7.39        6.76      2.45 o 
  -4  13   3      297.44      342.47     22.54 o 
  -3  13   3       76.62       77.61      9.85 o 
  -2  13   3       31.69       29.61      5.49 o 
  -1  13   3       32.45       42.79      8.21 o 
   0  13   3      169.38      206.66     13.46 o 
   1  13   3        4.00        3.42      4.23 o 
   2  13   3        0.26        0.72      3.67 o 
   3  13   3       57.43       54.26      9.57 o 
   4  13   3       17.48        9.32      4.44 o 
   5  13   3        6.59        3.59      2.83 o 
   6  13   3        0.00        1.85      2.05 o 
   7  13   3        1.55        2.66      4.35 o 
   8  13   3        6.92       14.72      7.31 o 
  -8  14   3       15.80       14.73      5.35 o 
  -7  14   3        4.44        4.16      7.24 o 
  -6  14   3       53.10       47.40      8.54 o 
  -5  14   3       71.07       70.80      8.01 o 
  -4  14   3        9.88        2.12      3.76 o 
  -3  14   3      102.68      110.01     10.90 o 
  -2  14   3      143.27      189.98     14.24 o 
  -1  14   3      312.42      373.27     18.81 o 
   0  14   3      115.79      113.08     12.13 o 
   1  14   3       11.67       13.27      6.26 o 
   2  14   3       30.32       36.69      6.76 o 
   3  14   3        5.30        5.54      4.39 o 
   4  14   3       63.23       56.73     17.92 o 
   5  14   3        2.68        0.46      2.66 o 
   6  14   3        5.20        3.69      2.52 o 
   7  14   3        9.36        8.40      4.86 o 
  -7  15   3        2.13        6.99      5.91 o 
  -6  15   3        8.61        9.88      3.62 o 
  -5  15   3        0.59        0.40      2.78 o 
  -4  15   3      119.65      169.86     18.37 o 
  -3  15   3        6.46        6.80      5.27 o 
  -2  15   3       87.96       84.48      9.87 o 
  -1  15   3       26.13       17.38      7.27 o 
   0  15   3       17.12       19.72      5.40 o 
   1  15   3        0.02        0.92      4.18 o 
   2  15   3        0.53        0.59      3.11 o 
   3  15   3        0.52        2.13      5.16 o 
   4  15   3        7.13        4.45      3.84 o 
   5  15   3        1.47        3.76      3.87 o 
   6  15   3       17.36       19.59      6.76 o 
  -6  16   3       38.11       31.13      7.44 o 
  -5  16   3        4.81        2.21      3.03 o 
  -4  16   3       27.55       26.13      7.45 o 
  -3  16   3       28.73       40.53      9.26 o 
  -2  16   3        0.41        6.44      7.31 o 
  -1  16   3        0.57        0.00      4.52 o 
   0  16   3       30.71       19.59     13.43 o 
   1  16   3        2.27        0.79      3.87 o 
   2  16   3        0.62        3.61      4.65 o 
   3  16   3       14.51        7.64      4.26 o 
   4  16   3        9.00        1.66      3.90 o 
   5  16   3        2.62        0.00      3.34 o 
  -4  17   3       13.38        5.03      5.74 o 
  -3  17   3        2.15        2.91      5.00 o 
  -2  17   3       32.91       12.97      7.17 o 
  -1  17   3       17.58       11.01      7.10 o 
   0  17   3       57.17       41.24     20.22 o 
   1  17   3       24.24       12.82      8.94 o 
   2  17   3       35.49       17.73      9.44 o 
   3  17   3        0.40        0.32      3.06 o 
 -12   0   4      277.14      302.73     31.45 o 
 -10   0   4       19.03       29.64      4.56 o 
  -8   0   4       10.99        8.83      4.10 o 
  -6   0   4     2394.00     2704.57    126.03 o 
  -4   0   4      364.67      308.22     11.15 o 
  -2   0   4     2256.76     1926.88     50.22 o 
   0   0   4       96.34       67.37      3.78 o 
   2   0   4       11.92       12.90      2.12 o 
   4   0   4       34.85       38.83      4.55 o 
   6   0   4      312.87      299.90     12.62 o 
   8   0   4      358.88      428.01     30.63 o 
  10   0   4       10.41       16.41      7.86 o 
 -13   1   4       37.42       32.86      8.17 o 
 -12   1   4        0.22        0.00      3.01 o 
 -11   1   4       24.68       24.25      3.74 o 
 -10   1   4       90.85      112.69      6.05 o 
  -9   1   4       57.20       63.18      4.60 o 
  -8   1   4        0.13        0.00      1.71 o 
  -7   1   4      432.16      476.47     13.86 o 
  -6   1   4      187.79      193.19      7.89 o 
  -5   1   4      779.45      676.89     18.07 o 
  -4   1   4      597.95      571.88     12.81 o 
  -3   1   4      138.34      130.71      6.89 o 
  -2   1   4      559.50      459.70      9.94 o 
  -1   1   4      124.15      229.61      5.16 o 
   0   1   4       46.76       43.38      1.88 o 
   1   1   4       53.80       41.90      2.00 o 
   2   1   4      315.65      268.09      6.14 o 
   3   1   4      140.47      134.36      3.93 o 
   4   1   4        8.65       12.96      1.38 o 
   5   1   4      183.88      181.47      3.54 o 
   6   1   4      282.15      306.87     12.13 o 
   7   1   4      200.88      217.45     10.63 o 
   8   1   4       73.09       72.11      5.12 o 
   9   1   4        5.00        4.39      2.65 o 
  10   1   4        4.58        4.93      2.19 o 
  11   1   4        1.75        0.00      5.52 o 
 -13   2   4        0.88        0.90      2.12 o 
 -12   2   4       85.69       92.18     13.47 o 
 -11   2   4      132.90      147.52      8.08 o 
 -10   2   4        0.60        0.97      1.88 o 
  -9   2   4        0.60        0.00      2.32 o 
  -8   2   4       67.31       65.72      5.15 o 
  -7   2   4      610.08      639.83     15.99 o 
  -6   2   4     1259.23     1254.05     61.57 o 
  -5   2   4      472.87      421.27     12.44 o 
  -4   2   4       21.31       10.34      3.22 o 
  -3   2   4     3238.57     2968.72     70.81 o 
  -2   2   4     2860.25     2399.00     43.22 o 
  -1   2   4       27.18       49.35      2.17 o 
   0   2   4     1032.35      844.50     13.75 o 
   1   2   4      872.12      859.03     12.67 o 
   2   2   4     2257.84     2082.28     40.70 o 
   3   2   4     1137.65     1021.38     17.33 o 
   4   2   4      312.67      339.05      8.12 o 
   5   2   4      142.27      159.63      6.25 o 
   6   2   4       68.03       76.51      4.72 o 
   7   2   4      140.49      158.44      7.53 o 
   8   2   4        0.21        0.78      1.81 o 
   9   2   4        0.07        2.18      2.61 o 
  10   2   4        9.10        9.76      3.93 o 
  11   2   4       14.45       15.39      7.81 o 
 -13   3   4       44.80       32.18      6.99 o 
 -12   3   4       13.78       13.61      4.15 o 
 -11   3   4       38.99       43.02      4.32 o 
 -10   3   4       10.22       10.75      3.55 o 
  -9   3   4        1.98        6.54      3.15 o 
  -8   3   4      172.67      139.64      6.18 o 
  -7   3   4      206.96      173.05      7.16 o 
  -6   3   4       11.58       15.28      2.30 o 
  -5   3   4       42.96       55.21      4.00 o 
  -4   3   4     3050.68     2759.97     52.37 o 
  -3   3   4      980.28      829.06     14.43 o 
  -2   3   4      172.22      173.23      8.93 o 
  -1   3   4     1617.00     1227.51     18.38 o 
   0   3   4       22.62       15.80      1.61 o 
   1   3   4        0.45        0.13      1.22 o 
   2   3   4       43.78       67.81      3.66 o 
   3   3   4      337.02      300.01      6.43 o 
   4   3   4        1.52       19.35      3.98 o 
   5   3   4        0.01        3.54      2.07 o 
   6   3   4        0.58        0.91      1.97 o 
   7   3   4        6.26        7.44      2.84 o 
   8   3   4        1.53        1.60      2.46 o 
   9   3   4       69.55       65.17      9.57 o 
  10   3   4        7.72        6.04      3.54 o 
  11   3   4       10.60        6.83      5.71 o 
 -13   4   4        8.90        4.36      3.51 o 
 -12   4   4       47.41       48.67      9.72 o 
 -11   4   4       11.72        9.74      3.22 o 
 -10   4   4        0.00        0.00      2.07 o 
  -9   4   4        0.39        0.61      1.96 o 
  -8   4   4       46.88       46.94      4.89 o 
  -7   4   4        0.06        2.53      1.59 o 
  -6   4   4       74.09       80.90      5.24 o 
  -5   4   4       32.50       15.11      3.02 o 
  -4   4   4      609.96      544.97     17.00 o 
  -3   4   4      515.27      398.84     14.78 o 
  -2   4   4       11.41       21.25      1.75 o 
  -1   4   4       27.96       22.09      2.44 o 
   0   4   4     1332.89     1226.78     24.73 o 
   1   4   4      170.96      166.83      5.00 o 
   2   4   4      831.93      823.20     12.28 o 
   3   4   4      387.26      443.57      8.31 o 
   4   4   4     4297.30     4823.12    125.62 o 
   5   4   4       41.14       40.85      4.37 o 
   6   4   4      349.80      392.66     17.18 o 
   7   4   4        5.31        5.04      2.80 o 
   8   4   4      310.23      360.55     24.55 o 
   9   4   4        0.03        1.90      2.78 o 
  10   4   4       47.03       49.47     14.62 o 
  11   4   4        5.44        9.66      6.08 o 
 -13   5   4        1.19        0.10      2.33 o 
 -12   5   4        4.13        5.00      2.77 o 
 -11   5   4        6.77        7.42      3.39 o 
 -10   5   4       66.07       67.62      7.81 o 
  -9   5   4       83.82      105.34      6.94 o 
  -8   5   4      435.22      414.05     17.59 o 
  -7   5   4      192.45      228.29      9.95 o 
  -6   5   4      362.46      400.70     17.89 o 
  -5   5   4      570.30      585.12     22.96 o 
  -4   5   4        6.41       16.98      2.89 o 
  -3   5   4      190.07      171.80      9.12 o 
  -2   5   4        9.31        5.42      1.58 o 
  -1   5   4       92.73       77.53      3.92 o 
   0   5   4     2689.57     2575.72     53.34 o 
   1   5   4      167.13      221.46      7.84 o 
   2   5   4      840.30      843.80     19.68 o 
   3   5   4      564.04      473.20      9.21 o 
   4   5   4       90.18      102.87      6.05 o 
   5   5   4       62.79       66.47      5.62 o 
   6   5   4       81.78       86.73      7.56 o 
   7   5   4       30.60       24.75      5.42 o 
   8   5   4       28.84       35.72      7.21 o 
   9   5   4        2.23        4.51      3.98 o 
  10   5   4       26.18       27.62      8.99 o 
  11   5   4        0.97        2.48      3.92 o 
 -12   6   4        2.94        3.21      4.31 o 
 -11   6   4        1.55        5.47      3.93 o 
 -10   6   4        3.39        0.00      4.04 o 
  -9   6   4       12.81       18.40      4.14 o 
  -8   6   4      162.24      160.88     11.91 o 
  -7   6   4       31.94       34.66      5.48 o 
  -6   6   4      467.78      448.63     16.71 o 
  -5   6   4        0.03        0.00      3.30 o 
  -4   6   4     1038.71     1026.17     30.04 o 
  -3   6   4      384.30      305.96     10.49 o 
  -2   6   4        6.21       10.46      1.80 o 
  -1   6   4     2385.85     2219.05     47.80 o 
   0   6   4        7.57       10.05      2.59 o 
   1   6   4       55.24       74.97      5.09 o 
   2   6   4      440.05      392.27     11.13 o 
   3   6   4       68.58       62.11      3.51 o 
   4   6   4       95.54      102.27      2.84 o 
   5   6   4       76.48       87.47      6.62 o 
   6   6   4      252.24      295.57     14.96 o 
   7   6   4      155.77      207.86     15.29 o 
   8   6   4      149.54      198.43     11.29 o 
   9   6   4        3.47        8.07      4.61 o 
  10   6   4        0.18        0.00      3.42 o 
 -12   7   4        0.47        0.92      3.28 o 
 -11   7   4        7.83       11.13      5.21 o 
 -10   7   4        9.52        6.69      4.47 o 
  -9   7   4       10.76       17.54      4.60 o 
  -8   7   4      180.05      195.64     11.10 o 
  -7   7   4       58.03       49.07      5.73 o 
  -6   7   4      575.30      649.23     26.06 o 
  -5   7   4       13.71       10.28      2.98 o 
  -4   7   4      244.69      229.18     12.09 o 
  -3   7   4      190.97      187.06      5.30 o 
  -2   7   4     2142.98     2433.08     79.32 o 
  -1   7   4      715.33      647.41     24.90 o 
   0   7   4      530.71      527.90     14.53 o 
   1   7   4        1.01        2.84      1.83 o 
   2   7   4      122.41      145.52      7.32 o 
   3   7   4       27.95       35.14      3.29 o 
   4   7   4       14.97       14.93      2.39 o 
   5   7   4       58.67       64.81      8.12 o 
   6   7   4     4402.90     5842.84    194.77 o 
   7   7   4       26.78       36.63      6.86 o 
   8   7   4        7.10        4.04      4.72 o 
   9   7   4        6.36        2.86      4.02 o 
  10   7   4       42.07       45.64      9.09 o 
 -12   8   4       29.91       13.17     12.68 o 
 -11   8   4        1.44        5.58      6.82 o 
 -10   8   4        7.81        7.37      3.90 o 
  -9   8   4        8.93       13.40      5.09 o 
  -8   8   4        0.25        0.15      4.43 o 
  -7   8   4        0.02        1.95      3.04 o 
  -6   8   4        8.34        9.78      4.40 o 
  -5   8   4      330.89      336.80     12.83 o 
  -4   8   4       30.69       28.53      4.07 o 
  -3   8   4        7.09        5.34      1.55 o 
  -2   8   4       85.59       85.26      4.33 o 
  -1   8   4      149.67      144.40      5.95 o 
   0   8   4       95.16       70.07      4.89 o 
   1   8   4        2.82        3.30      2.04 o 
   2   8   4        9.30       10.28      3.30 o 
   3   8   4        2.44        2.08      2.39 o 
   4   8   4      137.48      154.53      8.19 o 
   5   8   4       20.75       13.30      3.22 o 
   6   8   4      421.94      529.77     26.25 o 
   7   8   4        3.89        7.88      4.97 o 
   8   8   4        3.07        2.97      4.32 o 
   9   8   4        0.92        2.17      4.30 o 
  10   8   4        2.58        7.52      4.41 o 
 -11   9   4        4.14        3.74      3.38 o 
 -10   9   4        2.87        2.35      4.00 o 
  -9   9   4        0.57        3.02      4.16 o 
  -8   9   4       44.61       36.08      5.63 o 
  -7   9   4        0.47        1.11      3.93 o 
  -6   9   4        5.44        3.00      3.22 o 
  -5   9   4      322.26      314.84     14.36 o 
  -4   9   4      128.19      138.27      9.28 o 
  -3   9   4      665.31      722.89     24.08 o 
  -2   9   4      162.61      178.03     10.53 o 
  -1   9   4      124.52       97.56      5.11 o 
   0   9   4      372.71      397.59     13.26 o 
   1   9   4      450.59      409.17     11.49 o 
   2   9   4        2.37        4.48      2.27 o 
   3   9   4       13.31        6.96      3.18 o 
   4   9   4       74.63       78.95      5.81 o 
   5   9   4      855.84      946.46     50.91 o 
   6   9   4       45.57       66.47      7.43 o 
   7   9   4       18.97       24.06      8.79 o 
   8   9   4        3.65        8.10      5.41 o 
   9   9   4        0.03        0.00      6.26 o 
 -11  10   4        5.90        3.43      3.85 o 
 -10  10   4       19.49       11.15      6.36 o 
  -9  10   4        0.00        6.27      3.62 o 
  -8  10   4       49.82       34.37      7.32 o 
  -7  10   4       13.81       11.52      4.58 o 
  -6  10   4       23.58       20.08      5.76 o 
  -5  10   4      366.97      358.01     16.61 o 
  -4  10   4        2.05        3.05      3.29 o 
  -3  10   4       24.53       24.90      4.83 o 
  -2  10   4        0.01        0.00      2.26 o 
  -1  10   4       10.42       10.55      3.91 o 
   0  10   4       93.93      122.58      6.76 o 
   1  10   4      168.65      164.91      8.88 o 
   2  10   4       34.00       36.19      4.60 o 
   3  10   4        0.10        0.00      1.75 o 
   4  10   4        6.65        9.23      2.97 o 
   5  10   4       79.95       82.47      5.73 o 
   6  10   4        0.71        0.69      3.47 o 
   7  10   4        0.76        0.00      5.16 o 
   8  10   4      170.54      235.14     23.88 o 
   9  10   4       55.17       36.33     13.35 o 
 -10  11   4       16.88        6.73      4.39 o 
  -9  11   4        2.44        2.60      4.99 o 
  -8  11   4       13.18       13.10      6.59 o 
  -7  11   4       80.24       72.67     11.14 o 
  -6  11   4      256.26      309.22     14.83 o 
  -5  11   4        0.09        1.44      1.41 o 
  -4  11   4      335.82      360.97     26.71 o 
  -3  11   4      164.78      204.31     16.70 o 
  -2  11   4       10.56       10.51      3.90 o 
  -1  11   4      238.13      245.33     12.94 o 
   0  11   4       47.19       60.33      7.57 o 
   1  11   4        4.13        5.13      2.82 o 
   2  11   4      245.45      229.48     11.12 o 
   3  11   4       26.25       30.56      4.01 o 
   4  11   4        6.05        7.67      2.47 o 
   5  11   4        0.41        3.03      2.27 o 
   6  11   4      134.91      101.72     10.60 o 
   7  11   4        1.30        0.00      3.60 o 
   8  11   4       31.35       40.68      9.59 o 
 -10  12   4        4.91        3.94      5.71 o 
  -9  12   4        0.31        0.93      3.42 o 
  -8  12   4        2.90        0.00      4.04 o 
  -7  12   4       17.85       11.55      4.43 o 
  -6  12   4      111.30      111.59     10.79 o 
  -5  12   4       52.42       49.72      4.31 o 
  -4  12   4      116.99      142.32     11.83 o 
  -3  12   4      203.79      241.96     16.88 o 
  -2  12   4      464.32      508.88     22.20 o 
  -1  12   4       21.73       22.18      4.95 o 
   0  12   4      109.91       92.55      8.91 o 
   1  12   4      433.77      429.30     16.67 o 
   2  12   4      383.27      428.93     19.07 o 
   3  12   4       45.16       47.58      4.79 o 
   4  12   4        0.96        2.73      2.24 o 
   5  12   4        0.16        0.00      2.24 o 
   6  12   4       11.96        4.24      2.60 o 
   7  12   4       32.89       33.73     11.04 o 
   8  12   4        1.38        3.82     11.35 o 
  -9  13   4        2.32        6.15      6.60 o 
  -8  13   4        5.68        3.32      4.18 o 
  -7  13   4       73.53       33.05      8.25 o 
  -6  13   4        3.17        1.85      1.53 o 
  -5  13   4       40.12       41.61      5.49 o 
  -4  13   4        1.39        1.10      4.91 o 
  -3  13   4       16.58       16.42      5.81 o 
  -2  13   4       40.95       38.12      7.11 o 
  -1  13   4       35.88       27.15      5.75 o 
   0  13   4      100.46      114.06     11.29 o 
   1  13   4       17.53       18.57      3.66 o 
   2  13   4        0.47        0.39      2.81 o 
   3  13   4       22.82       23.57      4.74 o 
   4  13   4       14.63        6.99      2.96 o 
   5  13   4       81.38      105.83     21.09 o 
   6  13   4        0.13        1.02      2.51 o 
   7  13   4        0.61        0.00      5.39 o 
  -8  14   4        9.83        2.82      4.65 o 
  -7  14   4        0.16        2.14      3.77 o 
  -6  14   4       27.35       35.46      6.90 o 
  -5  14   4       17.66       14.11      4.05 o 
  -4  14   4        8.45       11.06      6.72 o 
  -3  14   4        4.51        8.27      6.89 o 
  -2  14   4       27.26       20.41      6.52 o 
  -1  14   4       36.16       40.31      7.77 o 
   0  14   4      115.73      139.19     10.95 o 
   1  14   4       64.20       70.67      6.83 o 
   2  14   4        0.21        5.38      4.33 o 
   3  14   4        0.11        2.21      3.59 o 
   4  14   4      100.65      141.75     19.68 o 
   5  14   4        4.73        3.96      3.98 o 
   6  14   4        2.82        1.02      3.76 o 
  -7  15   4        7.82        1.12      4.62 o 
  -6  15   4       31.64       28.89      8.45 o 
  -5  15   4       10.43        7.91      2.88 o 
  -4  15   4       23.46       14.12      7.59 o 
  -3  15   4       27.24       28.51      7.82 o 
  -2  15   4       75.26       84.91     12.46 o 
  -1  15   4        5.49        8.17      5.06 o 
   0  15   4      107.62      151.26     15.16 o 
   1  15   4        5.24        9.51      4.80 o 
   2  15   4       16.90       13.62      4.98 o 
   3  15   4        9.70       12.33      6.42 o 
   4  15   4       15.68        4.35      3.60 o 
   5  15   4        6.04        4.65      4.14 o 
  -6  16   4        4.11       10.75      6.50 o 
  -5  16   4       39.16       33.49      9.67 o 
  -4  16   4       32.00       27.25     14.84 o 
  -3  16   4       15.18        9.27      8.33 o 
  -2  16   4       23.47       18.41      6.33 o 
  -1  16   4       87.64       47.84     25.41 o 
   0  16   4        5.57        6.45      5.22 o 
   1  16   4       89.57      117.29     17.87 o 
   2  16   4        0.18        1.20      3.95 o 
   3  16   4        4.45        1.82      3.83 o 
   4  16   4        0.15        0.00      2.96 o 
  -4  17   4       16.03       22.59      8.87 o 
  -3  17   4        2.23        0.00      5.21 o 
  -2  17   4       13.99        7.01      6.46 o 
  -1  17   4        0.83        6.66      6.13 o 
   0  17   4        0.69        1.20      3.47 o 
   1  17   4       19.45        9.41      6.00 o 
   2  17   4        0.94        0.00      3.34 o 
 -13   0   5       36.50       21.99     11.14 o 
 -11   0   5        0.35        2.42      3.57 o 
  -9   0   5        0.04        0.44      5.09 o 
  -7   0   5       10.16        5.38      3.69 o 
  -5   0   5     1134.32      959.92     31.32 o 
  -3   0   5      652.87      567.99     17.90 o 
  -1   0   5     6333.91     5883.93    185.73 o 
   1   0   5      759.94      685.85     14.59 o 
   3   0   5     1948.76     1963.03     39.78 o 
   5   0   5       30.57       26.47      3.33 o 
   7   0   5        5.25        1.80      1.99 o 
   9   0   5        0.06        0.90      6.20 o 
  11   0   5       22.79       35.94     19.37 o 
 -13   1   5       15.06        7.43      3.55 o 
 -12   1   5      520.06      665.14     41.02 o 
 -11   1   5      135.62      157.85      8.17 o 
 -10   1   5        0.43        0.00      2.17 o 
  -9   1   5        3.54        7.88      2.32 o 
  -8   1   5      258.50      267.17     10.89 o 
  -7   1   5      108.04      112.13      8.23 o 
  -6   1   5      102.40       99.54      5.48 o 
  -5   1   5      449.46      450.80     12.70 o 
  -4   1   5     1191.00     1269.68     31.89 o 
  -3   1   5     1034.89      922.75     19.12 o 
  -2   1   5      203.25      187.55      5.86 o 
  -1   1   5     1293.66     1318.06     22.30 o 
   0   1   5        2.67        5.84      1.14 o 
   1   1   5       68.92       66.72      2.37 o 
   2   1   5       11.27        8.14      1.33 o 
   3   1   5      232.26      224.66      4.60 o 
   4   1   5       57.95       60.36      3.23 o 
   5   1   5      144.51      146.28      4.78 o 
   6   1   5      261.12      277.96      9.97 o 
   7   1   5      171.94      196.34     12.30 o 
   8   1   5       58.52       62.36      5.41 o 
   9   1   5       13.41       18.68      3.52 o 
  10   1   5        0.60        0.59      3.92 o 
  11   1   5        4.36        8.39      6.94 o 
 -13   2   5        9.56        8.41      4.01 o 
 -12   2   5       27.04       25.85      6.18 o 
 -11   2   5       50.34       52.71      5.22 o 
 -10   2   5      304.61      366.92     13.83 o 
  -9   2   5        0.55        1.64      2.07 o 
  -8   2   5       43.68       38.55      3.91 o 
  -7   2   5      399.01      446.57     11.92 o 
  -6   2   5      647.76      699.78     20.41 o 
  -5   2   5      261.54      210.98     10.53 o 
  -4   2   5       68.64       72.14      4.05 o 
  -3   2   5       36.48       28.11      4.09 o 
  -2   2   5       88.31       43.71      3.22 o 
  -1   2   5     1548.44     1299.06     25.25 o 
   0   2   5      332.47      326.72      6.24 o 
   1   2   5      587.90      532.04      8.60 o 
   2   2   5       59.96       50.20      2.57 o 
   3   2   5       10.34       12.87      1.54 o 
   4   2   5       73.43       89.65      3.27 o 
   5   2   5       23.07       23.39      3.13 o 
   6   2   5       77.80       86.68      5.36 o 
   7   2   5        1.87        4.77      2.48 o 
   8   2   5       85.44       99.99      7.07 o 
   9   2   5        0.00        2.72      2.09 o 
  10   2   5        2.41        3.08      6.35 o 
 -13   3   5        0.63        0.00      2.79 o 
 -12   3   5       32.08       21.81      4.21 o 
 -11   3   5      137.94      162.59      9.91 o 
 -10   3   5       27.10       30.65      4.80 o 
  -9   3   5       59.54       63.27      6.08 o 
  -8   3   5       16.96       17.96      2.55 o 
  -7   3   5      397.41      440.71     11.07 o 
  -6   3   5       21.23       16.53      2.41 o 
  -5   3   5     1100.53     1027.68     25.72 o 
  -4   3   5      410.22      416.16     15.38 o 
  -3   3   5      343.72      299.97      7.11 o 
  -2   3   5      122.08      134.91      4.36 o 
  -1   3   5      267.45      327.99      6.90 o 
   0   3   5      472.73      426.00      8.16 o 
   1   3   5      168.45      159.25      4.48 o 
   2   3   5      172.02      167.53      4.71 o 
   3   3   5      377.86      388.31      8.09 o 
   4   3   5       45.81       57.60      4.30 o 
   5   3   5       13.21       22.12      4.06 o 
   6   3   5       11.11       13.65      3.15 o 
   7   3   5       21.18       23.12      4.02 o 
   8   3   5       21.26       17.55      3.72 o 
   9   3   5       16.63       16.75      4.85 o 
  10   3   5      109.58      156.69     14.31 o 
 -13   4   5        2.72        0.00      2.95 o 
 -12   4   5        4.23        3.33      2.69 o 
 -11   4   5        1.92        3.30      3.12 o 
 -10   4   5      118.96      118.44      8.89 o 
  -9   4   5       94.88       90.73      6.57 o 
  -8   4   5       24.10       34.22      3.07 o 
  -7   4   5      173.08      196.67      6.57 o 
  -6   4   5      810.99      929.98     21.37 o 
  -5   4   5      372.80      351.81     13.19 o 
  -4   4   5     4662.98     5057.67    173.18 o 
  -3   4   5       82.15       91.15      4.76 o 
  -2   4   5     1765.43     1871.28     30.25 o 
  -1   4   5        3.23        3.04      1.30 o 
   0   4   5      540.82      619.45     11.97 o 
   1   4   5     1547.34     1592.80     35.71 o 
   2   4   5       24.57       30.24      2.02 o 
   3   4   5       21.54       23.86      1.61 o 
   4   4   5      126.30      173.20      8.07 o 
   5   4   5       68.29       85.07      5.95 o 
   6   4   5       51.34       59.06      6.59 o 
   7   4   5       25.35       32.21      6.22 o 
   8   4   5      100.90      120.61     11.85 o 
   9   4   5        7.08       14.17      4.78 o 
  10   4   5       11.09        9.27      3.69 o 
 -13   5   5        5.22        5.85      5.22 o 
 -12   5   5        0.01        0.00      2.46 o 
 -11   5   5       10.06        8.77      2.79 o 
 -10   5   5       10.65       13.32      3.16 o 
  -9   5   5      355.86      392.60     15.95 o 
  -8   5   5        7.39        3.65      1.50 o 
  -7   5   5        0.23        2.55      2.63 o 
  -6   5   5       14.86       11.20      4.13 o 
  -5   5   5      149.03      137.51      9.84 o 
  -4   5   5        2.82        3.35      3.19 o 
  -3   5   5       10.72       10.68      3.14 o 
  -2   5   5       29.95       47.83      3.15 o 
  -1   5   5      393.83      326.63      8.18 o 
   0   5   5        3.16        1.20      1.87 o 
   1   5   5     1255.86     1286.83     24.68 o 
   2   5   5      233.04      205.48      5.37 o 
   3   5   5      333.61      306.02      6.42 o 
   4   5   5      200.95      172.71      9.85 o 
   5   5   5        5.06        9.91      3.76 o 
   6   5   5        2.64        2.59      3.27 o 
   7   5   5       76.30       96.19     10.23 o 
   8   5   5      239.96      297.71     20.31 o 
   9   5   5       27.10       29.04      6.42 o 
  10   5   5        5.07        6.07      4.23 o 
 -12   6   5       59.85       47.89     23.89 o 
 -11   6   5       35.44       40.62      9.01 o 
 -10   6   5       75.77       64.43      8.48 o 
  -9   6   5        4.09        3.65      3.50 o 
  -8   6   5      151.80      163.39     14.36 o 
  -7   6   5       10.63        2.75      3.69 o 
  -6   6   5      258.04      263.64     15.17 o 
  -5   6   5       88.80       83.51      8.14 o 
  -4   6   5       51.60      102.77      9.90 o 
  -3   6   5       91.01       88.78      7.67 o 
  -2   6   5      231.90      168.19      5.61 o 
  -1   6   5      242.15      243.80      9.39 o 
   0   6   5      108.29      108.65      5.75 o 
   1   6   5      662.96      562.41     16.58 o 
   2   6   5       18.80       14.76      2.59 o 
   3   6   5      182.51      167.69      5.07 o 
   4   6   5       72.00       83.31      3.63 o 
   5   6   5      127.65      146.24      8.76 o 
   6   6   5      924.37     1152.59     61.68 o 
   7   6   5       68.53       73.72      7.48 o 
   8   6   5        6.95        5.75      3.84 o 
   9   6   5       33.40       49.74      8.36 o 
  10   6   5       19.94       25.75      7.79 o 
 -12   7   5        1.69        0.02      3.22 o 
 -11   7   5       22.48       10.12      7.30 o 
 -10   7   5       29.19       24.03      6.49 o 
  -9   7   5       61.09       44.74      9.22 o 
  -8   7   5      127.86      142.49     11.82 o 
  -7   7   5        4.21        3.86      3.49 o 
  -6   7   5      282.49      286.32     14.90 o 
  -5   7   5        0.96        0.00      3.44 o 
  -4   7   5       75.38       76.16      6.39 o 
  -3   7   5      116.73      157.24      4.88 o 
  -2   7   5      644.60      640.45     16.50 o 
  -1   7   5      878.62      929.98     28.59 o 
   0   7   5       90.00      106.24      5.75 o 
   1   7   5      426.77      433.23     13.84 o 
   2   7   5       27.67       13.86      3.32 o 
   3   7   5       13.74       17.00      2.19 o 
   4   7   5       19.01       16.00      2.32 o 
   5   7   5      115.74      114.25      9.66 o 
   6   7   5      599.54      789.13     31.69 o 
   7   7   5      186.89      244.29     15.22 o 
   8   7   5       14.94        6.29      5.69 o 
   9   7   5       24.10       20.00      5.89 o 
  10   7   5        0.00        3.81      4.93 o 
 -12   8   5        5.58        4.02      4.60 o 
 -11   8   5        0.92        2.16      3.32 o 
 -10   8   5        0.26        2.01      4.73 o 
  -9   8   5       11.93       10.75      4.28 o 
  -8   8   5        2.64        0.91      3.52 o 
  -7   8   5        3.36        0.00      3.93 o 
  -6   8   5      132.80      131.99      8.82 o 
  -5   8   5       15.58       14.05      5.88 o 
  -4   8   5      433.90      514.40     21.52 o 
  -3   8   5      495.16      496.99     20.87 o 
  -2   8   5      126.41      124.31      6.18 o 
  -1   8   5       37.55       33.13      4.89 o 
   0   8   5       18.13        9.52      2.75 o 
   1   8   5       61.51       48.27      4.36 o 
   2   8   5        3.57        2.35      2.79 o 
   3   8   5       70.49       69.83      5.21 o 
   4   8   5        4.56        5.83      1.69 o 
   5   8   5        6.64        7.10      3.77 o 
   6   8   5      152.82      176.20     13.66 o 
   7   8   5       43.80       44.66     10.01 o 
   8   8   5        4.57        1.85      3.46 o 
   9   8   5       29.32       31.11      7.37 o 
 -11   9   5        2.25        4.53      4.49 o 
 -10   9   5        4.20        0.00      4.27 o 
  -9   9   5       24.63       19.07      7.02 o 
  -8   9   5        0.03        2.60      3.36 o 
  -7   9   5        0.53        3.06      4.84 o 
  -6   9   5      390.39      452.26     20.63 o 
  -5   9   5      188.83      180.85     11.60 o 
  -4   9   5       59.97       53.68      6.11 o 
  -3   9   5        6.26        9.31      1.97 o 
  -2   9   5       18.10       18.43      3.06 o 
  -1   9   5        7.28        6.90      2.75 o 
   0   9   5       24.16       25.16      5.03 o 
   1   9   5       18.46       21.71      4.45 o 
   2   9   5      154.47      166.14      9.58 o 
   3   9   5       60.27       46.17      9.09 o 
   4   9   5      102.73       84.04      6.26 o 
   5   9   5      141.41      135.98     12.63 o 
   6   9   5       21.96       18.33      5.56 o 
   7   9   5        1.59        3.17      5.26 o 
   8   9   5      701.22     1036.10     94.95 o 
   9   9   5        3.72        7.69      6.07 o 
 -11  10   5        0.01        4.95      4.38 o 
 -10  10   5        1.26        0.00      4.99 o 
  -9  10   5        1.37        3.19      5.48 o 
  -8  10   5       89.09      115.68     20.63 o 
  -7  10   5        9.98        8.36      4.34 o 
  -6  10   5       11.43        8.46      3.83 o 
  -5  10   5       85.12       99.05     11.75 o 
  -4  10   5       20.84       23.20      6.80 o 
  -3  10   5        0.62        0.00      2.64 o 
  -2  10   5      105.21      120.51      7.21 o 
  -1  10   5       11.40        2.14      2.37 o 
   0  10   5      848.63      940.90     27.05 o 
   1  10   5        2.11        4.99      2.82 o 
   2  10   5      119.44      153.45     11.22 o 
   3  10   5      120.62      127.82      9.43 o 
   4  10   5      240.95      297.84     12.71 o 
   5  10   5        8.66        6.25      1.74 o 
   6  10   5       26.03       39.84      8.40 o 
   7  10   5       48.30       40.51     14.77 o 
   8  10   5      354.28      474.41     33.51 o 
 -10  11   5        1.11        0.52      4.37 o 
  -9  11   5        0.08        1.22      4.25 o 
  -8  11   5        8.52        5.78      4.92 o 
  -7  11   5       19.15       16.64      7.61 o 
  -6  11   5       20.59       19.37      6.67 o 
  -5  11   5      141.34      172.73     17.93 o 
  -4  11   5        2.74        3.41      1.58 o 
  -3  11   5        0.79        0.00      1.88 o 
  -2  11   5        9.71        7.80      2.97 o 
  -1  11   5        9.19        8.06      3.00 o 
   0  11   5       54.52       45.17      5.08 o 
   1  11   5       43.96       50.24      6.43 o 
   2  11   5      395.84      448.99     21.14 o 
   3  11   5       14.82       17.35      4.73 o 
   4  11   5        0.93        0.35      2.51 o 
   5  11   5       17.91       18.59      4.18 o 
   6  11   5       57.82       57.78     22.62 o 
   7  11   5       34.57       19.35      9.75 o 
   8  11   5       56.59       86.54     15.82 o 
 -10  12   5       46.45       21.07     11.92 o 
  -9  12   5        3.44        3.33      6.10 o 
  -8  12   5       20.73       18.73      8.69 o 
  -7  12   5       38.63       26.94      8.29 o 
  -6  12   5      200.00      228.13     15.78 o 
  -5  12   5        2.59        0.00      4.18 o 
  -4  12   5       87.31       61.55     12.40 o 
  -3  12   5       82.89       85.17      6.13 o 
  -2  12   5      129.60      149.35      8.15 o 
  -1  12   5       47.30       46.65      5.88 o 
   0  12   5        4.38        6.51      3.06 o 
   1  12   5       44.29       39.96      7.30 o 
   2  12   5        1.36        2.51      3.26 o 
   3  12   5       12.27       23.60      5.91 o 
   4  12   5        7.68        3.85      3.44 o 
   5  12   5        8.32        5.25      2.90 o 
   6  12   5       30.87       25.08     10.95 o 
   7  12   5        0.72        0.00      7.22 o 
  -9  13   5       21.12        7.46      6.66 o 
  -8  13   5       25.85       11.47      7.19 o 
  -7  13   5        2.35        3.17      4.68 o 
  -6  13   5       23.75       26.93      7.54 o 
  -5  13   5       70.40       50.79     13.42 o 
  -4  13   5       41.32       38.40      3.94 o 
  -3  13   5       50.73       43.55      5.73 o 
  -2  13   5       43.39       39.14      5.34 o 
  -1  13   5       11.41       12.00      3.45 o 
   0  13   5        3.68        7.07      3.44 o 
   1  13   5      112.25      123.58      9.37 o 
   2  13   5       69.17       72.32     16.79 o 
   3  13   5        0.07        0.00      2.72 o 
   4  13   5       76.97       67.73     14.55 o 
   5  13   5        5.48        1.62      2.69 o 
   6  13   5       11.16        5.58      6.56 o 
  -8  14   5        5.70        0.00      4.99 o 
  -7  14   5        9.44        0.52      5.38 o 
  -6  14   5       27.99       30.73     11.09 o 
  -5  14   5       31.13       15.88      6.18 o 
  -4  14   5      149.18      218.10     22.55 o 
  -3  14   5       20.52       23.05      4.44 o 
  -2  14   5      291.60      316.21     15.03 o 
  -1  14   5       23.70       24.65      4.20 o 
   0  14   5       86.72      101.03      8.85 o 
   1  14   5        1.71        0.81      2.48 o 
   2  14   5        1.52        0.00      3.16 o 
   3  14   5       44.84       31.22     14.06 o 
   4  14   5        0.79        0.00      3.29 o 
   5  14   5        3.98        3.72      3.57 o 
   6  14   5        0.48        2.66      4.17 o 
  -7  15   5        3.97        9.66      6.45 o 
  -6  15   5       25.92       22.38      7.75 o 
  -5  15   5       47.34       42.94      9.57 o 
  -4  15   5        9.33       10.04      3.33 o 
  -3  15   5      100.75      114.92     17.00 o 
  -2  15   5        7.78        2.39      3.44 o 
  -1  15   5        0.20        0.00      2.52 o 
   0  15   5       20.04       12.24      4.64 o 
   1  15   5       16.84       15.39      5.16 o 
   2  15   5        0.76        0.00      4.22 o 
   3  15   5       23.18       15.28      6.49 o 
   4  15   5        7.56        5.43      4.33 o 
  -6  16   5       17.34       24.52     13.79 o 
  -5  16   5        5.30        9.04      6.75 o 
  -4  16   5        0.54        3.00      4.45 o 
  -3  16   5        6.02        3.83      3.52 o 
  -2  16   5       13.54        7.78      4.78 o 
  -1  16   5       14.98        7.72      4.78 o 
   0  16   5        5.16        4.78      4.54 o 
   1  16   5        8.01        2.32      3.61 o 
   2  16   5        0.06        0.65      3.20 o 
   3  16   5        1.43        4.83      5.19 o 
  -3  17   5       23.21       17.47      5.82 o 
  -2  17   5        2.04        1.98      3.11 o 
  -1  17   5        2.80        0.00      3.41 o 
   0  17   5       10.11        4.72      4.39 o 
   1  17   5        0.57        0.01      3.35 o 
 -12   0   6      240.38      245.21     18.18 o 
 -10   0   6        0.57        0.00      2.37 o 
  -8   0   6       75.13       57.15     13.10 o 
  -6   0   6      283.07      226.41     14.84 o 
  -4   0   6     2708.97     2785.50     89.51 o 
  -2   0   6       95.60       91.03      5.64 o 
   0   0   6        0.33        0.00      1.54 o 
   2   0   6      676.39      837.03     17.69 o 
   4   0   6       18.03       18.86      2.80 o 
   6   0   6        5.12        7.23      2.16 o 
   8   0   6       52.34       76.11     15.35 o 
  10   0   6       11.89       21.19      8.30 o 
 -13   1   6        2.05        1.00      3.21 o 
 -12   1   6        3.22        3.70      3.26 o 
 -11   1   6       40.07       40.91      5.40 o 
 -10   1   6      643.48      831.41     27.45 o 
  -9   1   6       10.72        9.92      3.18 o 
  -8   1   6        5.01       10.39      4.22 o 
  -7   1   6        0.10        0.00      5.59 o 
  -6   1   6      178.63      162.12      8.70 o 
  -5   1   6       26.17       10.18      3.11 o 
  -4   1   6      210.22      178.40      6.46 o 
  -3   1   6      294.58      280.95     10.47 o 
  -2   1   6     1976.92     2206.12     48.71 o 
  -1   1   6      708.42      689.38     13.16 o 
   0   1   6      470.73      491.02      9.98 o 
   1   1   6     1158.95     1175.01     17.98 o 
   2   1   6      448.39      491.79     10.72 o 
   3   1   6        4.80        7.92      1.69 o 
   4   1   6      175.86      167.90      4.82 o 
   5   1   6       19.68       18.09      1.81 o 
   6   1   6      239.78      275.65     10.25 o 
   7   1   6        0.43        0.00      1.73 o 
   8   1   6       38.90       41.48      5.30 o 
   9   1   6        4.61        7.33      4.97 o 
  10   1   6        0.75        2.62      6.45 o 
 -13   2   6        0.92        0.00      2.76 o 
 -12   2   6      176.40      194.86     13.83 o 
 -11   2   6       13.21       19.01      4.78 o 
 -10   2   6      393.65      521.10     21.42 o 
  -9   2   6       47.25       45.14      6.18 o 
  -8   2   6       49.12       36.86      8.76 o 
  -7   2   6      100.10      121.76      9.14 o 
  -6   2   6      151.68      114.84      8.87 o 
  -5   2   6      386.62      469.22     15.63 o 
  -4   2   6      857.26      771.46     20.51 o 
  -3   2   6      291.08      300.25      9.97 o 
  -2   2   6       23.33       27.78      3.06 o 
  -1   2   6       53.89       51.87      4.64 o 
   0   2   6       85.82      101.40      4.53 o 
   1   2   6      118.88      118.47      3.54 o 
   2   2   6      290.43      402.17      7.53 o 
   3   2   6      237.35      246.12      5.55 o 
   4   2   6      500.27      557.86     10.04 o 
   5   2   6      101.02       97.28      7.83 o 
   6   2   6        1.66        0.00      1.69 o 
   7   2   6        1.84        1.19      2.06 o 
   8   2   6        6.40        8.07      2.88 o 
   9   2   6        1.13        2.00      1.70 o 
  10   2   6      109.67      173.08     14.91 o 
 -13   3   6        0.11        0.00      3.27 o 
 -12   3   6        3.17        0.00      2.49 o 
 -11   3   6        0.05        1.60      2.52 o 
 -10   3   6       71.44       85.91      7.90 o 
  -9   3   6       78.00       74.66      5.67 o 
  -8   3   6      343.13      384.97     11.02 o 
  -7   3   6       47.33       47.82      3.63 o 
  -6   3   6      150.73      108.23      7.27 o 
  -5   3   6        2.71        2.93      2.20 o 
  -4   3   6       70.50       94.79      4.50 o 
  -3   3   6      950.31      892.87     18.06 o 
  -2   3   6      321.91      277.70      8.20 o 
  -1   3   6      558.49      550.34     11.24 o 
   0   3   6        7.70       19.91      2.52 o 
   1   3   6       28.03       27.69      2.39 o 
   2   3   6        0.42        0.00      1.01 o 
   3   3   6     1131.76     1312.66     33.28 o 
   4   3   6       26.51       26.32      2.91 o 
   5   3   6      293.18      326.41     12.87 o 
   6   3   6        8.52       10.35      4.00 o 
   7   3   6       37.06       40.70      4.93 o 
   8   3   6       81.19      100.45      8.83 o 
   9   3   6        0.12        0.58      3.27 o 
  10   3   6       15.09       16.20     11.74 o 
 -13   4   6        0.88        1.99      3.62 o 
 -12   4   6      135.16      106.46     29.78 o 
 -11   4   6       38.17       49.89      5.65 o 
 -10   4   6      326.21      322.76     26.08 o 
  -9   4   6      245.54      272.21     11.34 o 
  -8   4   6      182.94      202.92      6.76 o 
  -7   4   6       36.26       33.62      2.44 o 
  -6   4   6      300.93      336.45     11.05 o 
  -5   4   6       70.44       67.18      5.28 o 
  -4   4   6        5.15        3.38      1.10 o 
  -3   4   6      841.03      930.28     23.79 o 
  -2   4   6       54.47       49.32      3.72 o 
  -1   4   6      110.60      116.47      3.49 o 
   0   4   6       57.34       79.57      3.93 o 
   1   4   6      529.33      517.51     11.52 o 
   2   4   6      650.03      776.95     15.97 o 
   3   4   6       21.93       33.58      2.17 o 
   4   4   6        7.81        6.22      1.39 o 
   5   4   6        2.82        4.59      3.06 o 
   6   4   6        0.00        0.00      2.54 o 
   7   4   6       25.81       21.76      5.65 o 
   8   4   6       17.22       12.23      5.33 o 
   9   4   6      147.73      194.75     24.17 o 
  10   4   6       28.29       29.91     10.44 o 
 -13   5   6        0.12        0.00      7.08 o 
 -12   5   6        6.69        5.10      2.65 o 
 -11   5   6       27.67       19.09      3.99 o 
 -10   5   6       35.30       42.18      5.02 o 
  -9   5   6      112.54      119.83      9.49 o 
  -8   5   6      244.33      305.85     15.55 o 
  -7   5   6        0.01        3.86      2.81 o 
  -6   5   6        6.56        2.45      2.29 o 
  -5   5   6       70.76       52.25      6.12 o 
  -4   5   6        1.07       10.99      3.42 o 
  -3   5   6      747.11      763.33     18.00 o 
  -2   5   6      162.81      164.56      4.42 o 
  -1   5   6       18.18       19.67      2.17 o 
   0   5   6      171.29      176.56      5.66 o 
   1   5   6      214.36      271.29      7.66 o 
   2   5   6      168.68      142.09      5.14 o 
   3   5   6       66.74       74.63      3.35 o 
   4   5   6      144.53      132.28      9.98 o 
   5   5   6       99.50      106.40      8.90 o 
   6   5   6       24.25       26.86      5.70 o 
   7   5   6        2.71        2.26      3.16 o 
   8   5   6        6.12        7.86      3.58 o 
   9   5   6       40.13       54.25      8.62 o 
 -12   6   6       17.24       10.12      6.31 o 
 -11   6   6        3.80        2.21      3.76 o 
 -10   6   6      122.05      112.27     10.82 o 
  -9   6   6        0.01        1.34      3.20 o 
  -8   6   6       20.25       22.33      5.04 o 
  -7   6   6       27.65       37.46      6.85 o 
  -6   6   6       52.11       57.64      8.03 o 
  -5   6   6       60.05       59.43      6.72 o 
  -4   6   6      530.41      512.12     19.84 o 
  -3   6   6        0.58        2.33      2.60 o 
  -2   6   6     2261.29     2334.42     53.22 o 
  -1   6   6        6.39        6.61      2.76 o 
   0   6   6      227.71      239.90      7.59 o 
   1   6   6       51.43       70.71      3.93 o 
   2   6   6        7.85       17.19      2.45 o 
   3   6   6      158.62      166.12      5.24 o 
   4   6   6        0.00        2.46      1.25 o 
   5   6   6        1.71        7.70      3.80 o 
   6   6   6       10.14        9.52      4.77 o 
   7   6   6       74.05       60.19     13.68 o 
   8   6   6       17.16       15.44      5.90 o 
   9   6   6       17.60       21.18      6.71 o 
 -12   7   6       90.09      131.92     39.52 o 
 -11   7   6        2.74        3.76      3.22 o 
 -10   7   6        2.72        3.92      3.60 o 
  -9   7   6       62.34       60.48      8.16 o 
  -8   7   6        1.25        1.99      3.69 o 
  -7   7   6       27.46       23.38      5.27 o 
  -6   7   6        1.16        3.66      4.25 o 
  -5   7   6      212.45      251.38     14.44 o 
  -4   7   6       69.57      103.46     11.21 o 
  -3   7   6       76.22       78.97      3.72 o 
  -2   7   6      673.90      782.91     25.91 o 
  -1   7   6       65.69       60.98      5.00 o 
   0   7   6       12.54       11.50      3.41 o 
   1   7   6       49.17       47.53      4.50 o 
   2   7   6      211.92      239.93      7.78 o 
   3   7   6        2.22        2.33      1.70 o 
   4   7   6      159.14      177.78      5.91 o 
   5   7   6       77.23       90.69      7.65 o 
   6   7   6      182.01      219.63     12.86 o 
   7   7   6      106.32      149.65     18.85 o 
   8   7   6        9.33       10.46      6.59 o 
   9   7   6       10.67       17.48      6.71 o 
 -12   8   6        4.25        2.18      6.21 o 
 -11   8   6       24.27       24.07      6.97 o 
 -10   8   6       80.07       77.71     10.99 o 
  -9   8   6       87.54       73.39      9.79 o 
  -8   8   6        9.17       10.09      4.75 o 
  -7   8   6       19.17       15.61      6.20 o 
  -6   8   6      253.08      271.50     15.85 o 
  -5   8   6        5.67        5.21      3.41 o 
  -4   8   6        0.16        2.41      3.54 o 
  -3   8   6       62.12       79.13      4.30 o 
  -2   8   6       28.30       25.29      3.49 o 
  -1   8   6        9.47        8.83      3.02 o 
   0   8   6       44.39       61.26      6.45 o 
   1   8   6       24.67       27.10      4.23 o 
   2   8   6        0.42        1.88      2.17 o 
   3   8   6       37.52       42.42      3.66 o 
   4   8   6      546.35      659.13     16.60 o 
   5   8   6        1.85        3.94      3.45 o 
   6   8   6        1.19        2.32      4.94 o 
   7   8   6       21.40       16.08      6.28 o 
   8   8   6       97.37      120.78     12.31 o 
   9   8   6       12.42       10.01      5.04 o 
 -11   9   6        8.36        3.27      4.44 o 
 -10   9   6       43.43       27.64      8.99 o 
  -9   9   6        2.79        4.53      4.22 o 
  -8   9   6      120.60      136.17     11.94 o 
  -7   9   6        0.11        2.67      4.87 o 
  -6   9   6        3.80        2.65      4.90 o 
  -5   9   6       34.45       29.20      7.02 o 
  -4   9   6      254.20      256.03     19.69 o 
  -3   9   6        1.65        5.76      2.41 o 
  -2   9   6        3.93        3.97      3.88 o 
  -1   9   6      166.89      185.09     13.14 o 
   0   9   6       75.01      111.94      8.11 o 
   1   9   6       20.75       32.02      4.10 o 
   2   9   6        6.20        9.95      6.10 o 
   3   9   6       35.73       38.09      3.95 o 
   4   9   6      121.31      126.12      5.51 o 
   5   9   6        0.29        3.33      4.79 o 
   6   9   6       27.87       19.68      7.89 o 
   7   9   6        0.63        3.94      5.93 o 
   8   9   6      148.47      192.15     23.03 o 
 -11  10   6        0.11        3.37      6.12 o 
 -10  10   6       66.87       43.25     12.78 o 
  -9  10   6       21.78       24.76      7.18 o 
  -8  10   6      235.61      242.43     18.92 o 
  -7  10   6       34.48       32.20      9.36 o 
  -6  10   6       10.81        7.44      4.52 o 
  -5  10   6       75.31       73.31      8.03 o 
  -4  10   6        0.33        0.00      4.03 o 
  -3  10   6       62.74       63.87      4.81 o 
  -2  10   6      102.43      128.42      8.41 o 
  -1  10   6        4.39        4.79      2.83 o 
   0  10   6      101.10      106.06     10.39 o 
   1  10   6       18.14       18.09      5.41 o 
   2  10   6      111.79      153.33     10.58 o 
   3  10   6        0.88        0.65      1.97 o 
   4  10   6       78.47       87.62      5.25 o 
   5  10   6       18.72       13.57      3.85 o 
   6  10   6       63.24       89.16     11.52 o 
   7  10   6        0.02        0.00      4.57 o 
   8  10   6      173.18      242.86     26.77 o 
 -10  11   6        3.80        0.35      3.69 o 
  -9  11   6        8.21        6.68      5.75 o 
  -8  11   6       46.28       37.23      6.93 o 
  -7  11   6       47.96       57.51      7.64 o 
  -6  11   6        5.63        6.59      4.57 o 
  -5  11   6       93.92      115.93     14.37 o 
  -4  11   6       11.42        5.90      2.94 o 
  -3  11   6        0.31        0.00      1.89 o 
  -2  11   6        8.92        9.31      3.55 o 
  -1  11   6       13.41       19.22      4.67 o 
   0  11   6      202.73      219.78     11.94 o 
   1  11   6        9.60        2.75      3.51 o 
   2  11   6       70.82       82.06     10.91 o 
   3  11   6       50.49       38.04      8.71 o 
   4  11   6        7.80        6.31      2.78 o 
   5  11   6        4.50        2.28      1.93 o 
   6  11   6       15.83       17.72      6.97 o 
   7  11   6       22.43       21.90      6.47 o 
 -10  12   6      117.33      133.73     55.10 o 
  -9  12   6       39.81       20.02      7.06 o 
  -8  12   6        0.03        0.89      4.59 o 
  -7  12   6        0.01        4.61      5.41 o 
  -6  12   6      146.82      175.54     19.79 o 
  -5  12   6       44.31       52.00     12.72 o 
  -4  12   6      379.66      439.79     27.92 o 
  -3  12   6      202.27      230.49     11.15 o 
  -2  12   6      103.43      116.07      9.31 o 
  -1  12   6        4.07        4.69      3.68 o 
   0  12   6      143.84      168.23     10.25 o 
   1  12   6       17.84       22.26      4.47 o 
   2  12   6      174.60      216.64     13.87 o 
   3  12   6        1.11        0.00      4.81 o 
   4  12   6        3.31        0.65      3.30 o 
   5  12   6        5.97        4.50      2.33 o 
   6  12   6        0.00        4.30      7.35 o 
  -9  13   6       10.78        8.38      8.20 o 
  -8  13   6        3.81        9.89      8.21 o 
  -7  13   6       14.34       11.75      6.51 o 
  -6  13   6       26.71       27.75      7.95 o 
  -5  13   6        2.36        6.52      5.69 o 
  -4  13   6        0.41        5.42      3.54 o 
  -3  13   6      178.40      218.75     12.21 o 
  -2  13   6       11.78       16.08      4.54 o 
  -1  13   6        0.07        3.71      3.87 o 
   0  13   6        0.28        4.19      3.48 o 
   1  13   6       42.85       35.19      7.79 o 
   2  13   6       17.67       17.23      4.50 o 
   3  13   6       51.55       52.86     13.15 o 
   4  13   6       25.28        9.42      5.12 o 
   5  13   6        0.26        0.70      4.45 o 
   6  13   6        4.63        1.04      5.32 o 
  -8  14   6       68.84       46.32     15.42 o 
  -7  14   6        5.27       11.80      8.92 o 
  -6  14   6        0.81        0.00     12.20 o 
  -5  14   6       15.07       19.02      6.24 o 
  -4  14   6      150.92      196.38     18.35 o 
  -3  14   6       58.42       37.79      7.35 o 
  -2  14   6       56.81       66.92      7.91 o 
  -1  14   6        5.72        8.69      4.55 o 
   0  14   6       19.17       21.87      5.96 o 
   1  14   6       10.13        8.69      5.99 o 
   2  14   6        5.08        1.16      3.27 o 
   3  14   6       35.20       29.76     12.54 o 
   4  14   6       26.20       19.03      7.38 o 
   5  14   6        6.36        1.45      7.28 o 
  -7  15   6        0.19        3.24      5.70 o 
  -6  15   6       29.59       53.53     11.39 o 
  -5  15   6       14.86       18.25      8.38 o 
  -4  15   6       12.28        4.83      7.98 o 
  -3  15   6        0.25        1.26      3.08 o 
  -2  15   6        2.63        1.99      3.48 o 
  -1  15   6       86.99       92.69     17.12 o 
   0  15   6       38.47       35.07     10.04 o 
   1  15   6        1.21        0.00      3.03 o 
   2  15   6        4.00        4.78      4.13 o 
   3  15   6       13.96        6.91      4.67 o 
   4  15   6        0.28        0.24      2.67 o 
  -5  16   6       10.95       12.09      6.85 o 
  -4  16   6        9.37        4.54      6.57 o 
  -3  16   6       42.21       22.16     10.25 o 
  -2  16   6        7.74        6.57      4.57 o 
  -1  16   6        5.34        4.95      5.36 o 
   0  16   6        3.08        6.87      4.73 o 
   1  16   6        0.09        1.29      5.03 o 
   2  16   6        0.31        0.00      4.14 o 
 -13   0   7       52.35       26.67     13.66 o 
 -11   0   7       37.49       36.46      7.34 o 
  -9   0   7       86.78       96.66     18.65 o 
  -7   0   7       45.92       37.01     11.72 o 
  -5   0   7     1794.30     2032.84     75.35 o 
  -3   0   7      773.44      892.01     29.41 o 
  -1   0   7      732.51      704.65     19.19 o 
   1   0   7      138.16      102.67      7.12 o 
   3   0   7      309.69      392.58     11.94 o 
   5   0   7     1089.37     1264.39     63.36 o 
   7   0   7        7.35        7.45      2.02 o 
   9   0   7        9.92       19.61     12.67 o 
 -13   1   7        5.61        2.28      3.49 o 
 -12   1   7        0.15        0.72      2.01 o 
 -11   1   7        6.55        6.02      3.29 o 
 -10   1   7        7.40        5.25      3.70 o 
  -9   1   7      166.84      196.65     18.56 o 
  -8   1   7       59.68       55.78     10.19 o 
  -7   1   7        0.24        6.15      3.48 o 
  -6   1   7       24.89       35.71      5.21 o 
  -5   1   7      107.86      115.29      7.75 o 
  -4   1   7      711.04      816.44     20.11 o 
  -3   1   7       22.80       23.95      3.25 o 
  -2   1   7      291.05      347.05      8.47 o 
  -1   1   7       48.90       49.91      2.60 o 
   0   1   7        2.84        9.60      2.15 o 
   1   1   7      295.32      317.37      7.91 o 
   2   1   7      175.78      200.27      6.03 o 
   3   1   7      490.99      542.16     11.81 o 
   4   1   7      218.77      254.12      7.16 o 
   5   1   7       78.14       73.25      4.97 o 
   6   1   7      139.41      143.55     11.04 o 
   7   1   7        0.01        0.15      2.35 o 
   8   1   7       22.36       20.44      4.19 o 
   9   1   7        4.61        6.19      5.37 o 
 -13   2   7        0.00        0.00      3.15 o 
 -12   2   7       27.05       21.96      5.90 o 
 -11   2   7       13.88       16.46      4.37 o 
 -10   2   7      514.49      600.25     36.39 o 
  -9   2   7      409.84      386.54     32.66 o 
  -8   2   7      212.67      200.55     11.93 o 
  -7   2   7      489.71      500.71     19.50 o 
  -6   2   7      251.81      259.07     12.33 o 
  -5   2   7      140.29      199.70      8.90 o 
  -4   2   7      187.96      210.04     11.59 o 
  -3   2   7      337.21      280.38      8.03 o 
  -2   2   7     2057.27     2236.77     42.61 o 
  -1   2   7       32.57       49.10      2.99 o 
   0   2   7     2052.57     2388.45     53.61 o 
   1   2   7      794.82      823.64     14.29 o 
   2   2   7      235.94      245.58      5.79 o 
   3   2   7      107.10      140.89      4.98 o 
   4   2   7       82.75       78.93      3.81 o 
   5   2   7        3.01        3.52      1.68 o 
   6   2   7       44.91       38.45      4.50 o 
   7   2   7        1.82        2.84      2.83 o 
   8   2   7        6.68        4.83      2.77 o 
   9   2   7       15.05        0.00      6.13 o 
 -13   3   7        1.29        1.81      2.85 o 
 -12   3   7        6.87        1.92      3.07 o 
 -11   3   7        7.37        5.58      3.80 o 
 -10   3   7      328.09      388.70     23.76 o 
  -9   3   7        4.45        4.87      3.19 o 
  -8   3   7        2.73        2.27      1.88 o 
  -7   3   7        5.92        7.34      3.79 o 
  -6   3   7       28.97       39.85      4.65 o 
  -5   3   7        0.31        1.06      1.62 o 
  -4   3   7        6.79        4.84      1.63 o 
  -3   3   7      159.58      136.95      5.83 o 
  -2   3   7      154.76      176.28      7.64 o 
  -1   3   7      423.41      452.02     14.04 o 
   0   3   7      700.03      862.96     18.75 o 
   1   3   7      781.20      800.51     16.27 o 
   2   3   7      144.36      124.21      4.84 o 
   3   3   7      656.76      730.45     20.66 o 
   4   3   7       10.14        9.19      2.33 o 
   5   3   7        2.31        0.67      1.35 o 
   6   3   7       27.91       34.15      5.16 o 
   7   3   7       23.96       19.27      6.02 o 
   8   3   7       20.05       20.53      6.42 o 
   9   3   7       35.86       29.76     10.60 o 
 -13   4   7        0.04        4.14      6.47 o 
 -12   4   7        1.37        1.51      2.20 o 
 -11   4   7       63.01       54.65     19.18 o 
 -10   4   7        9.70       16.53      4.36 o 
  -9   4   7       11.84       13.49      3.55 o 
  -8   4   7     1075.53     1317.89     58.72 o 
  -7   4   7      255.16      287.76     14.39 o 
  -6   4   7      145.88      142.17      9.37 o 
  -5   4   7       59.84       51.36      5.20 o 
  -4   4   7      115.65      158.30      5.59 o 
  -3   4   7      192.34      174.06      6.56 o 
  -2   4   7      450.63      442.86     13.54 o 
  -1   4   7       40.81       58.21      3.75 o 
   0   4   7        9.18        8.70      2.09 o 
   1   4   7      353.27      370.38      9.05 o 
   2   4   7       73.98       90.92      4.83 o 
   3   4   7       17.91       19.21      2.67 o 
   4   4   7      165.97      167.70      5.62 o 
   5   4   7       10.67       10.47      3.44 o 
   6   4   7        1.57        1.78      2.85 o 
   7   4   7       18.83       12.16      4.49 o 
   8   4   7       36.47       44.26      6.13 o 
   9   4   7       26.39       18.48      5.53 o 
 -12   5   7       68.20       39.91     25.47 o 
 -11   5   7       28.54       21.29      5.45 o 
 -10   5   7      264.40      313.01     39.45 o 
  -9   5   7      342.04      391.41     21.91 o 
  -8   5   7      193.58      210.42     13.40 o 
  -7   5   7       78.83       85.57      6.81 o 
  -6   5   7       99.05      121.44      7.82 o 
  -5   5   7      260.74      273.22     11.91 o 
  -4   5   7      549.96      550.87     14.32 o 
  -3   5   7       47.24       46.06      3.50 o 
  -2   5   7      429.52      444.37     13.86 o 
  -1   5   7      477.88      465.34     10.39 o 
   0   5   7       63.50       83.20      4.35 o 
   1   5   7       68.16       61.90      3.40 o 
   2   5   7      116.57      122.43      4.70 o 
   3   5   7       54.88       55.42      4.08 o 
   4   5   7       80.48      115.50      8.13 o 
   5   5   7        8.04        4.31      3.98 o 
   6   5   7       36.70       51.96      6.71 o 
   7   5   7       28.36       19.70      6.06 o 
   8   5   7        5.78        2.76      3.67 o 
   9   5   7       21.74       28.24      6.73 o 
 -12   6   7       21.07       13.26      7.00 o 
 -11   6   7       10.40       12.34      8.74 o 
 -10   6   7      180.13      202.06     25.54 o 
  -9   6   7       14.82       13.64      4.99 o 
  -8   6   7      304.46      385.35     18.13 o 
  -7   6   7      174.50      166.48     12.34 o 
  -6   6   7      117.05      124.30      9.68 o 
  -5   6   7        2.83        0.75      2.60 o 
  -4   6   7        3.39        4.02      2.53 o 
  -3   6   7        6.97        8.11      3.06 o 
  -2   6   7      114.81      120.06      6.02 o 
  -1   6   7      355.42      370.79      9.89 o 
   0   6   7       43.86       44.04      2.92 o 
   1   6   7       21.14       22.62      2.48 o 
   2   6   7        0.83        2.69      1.77 o 
   3   6   7       25.59       30.87      3.07 o 
   4   6   7       17.92       20.40      4.24 o 
   5   6   7       38.70       47.69      7.56 o 
   6   6   7       88.14      108.07     14.54 o 
   7   6   7        0.78        0.96      3.77 o 
   8   6   7        2.15        4.84      5.45 o 
   9   6   7        6.05        6.87      5.20 o 
 -12   7   7        0.14        2.27      4.92 o 
 -11   7   7       13.23       19.94      6.51 o 
 -10   7   7       15.62       15.11      6.90 o 
  -9   7   7       20.55       23.18      5.99 o 
  -8   7   7        0.02        5.79      3.55 o 
  -7   7   7      741.18      824.35     32.54 o 
  -6   7   7       20.30       18.14      5.15 o 
  -5   7   7      160.24      169.12     11.16 o 
  -4   7   7       43.56       49.13      5.84 o 
  -3   7   7       23.94       26.11      4.69 o 
  -2   7   7      256.37      306.31      9.24 o 
  -1   7   7        1.61        1.40      2.12 o 
   0   7   7      175.59      198.65      7.80 o 
   1   7   7       62.61       56.77      5.00 o 
   2   7   7       15.72       16.09      2.97 o 
   3   7   7       22.47       20.67      3.04 o 
   4   7   7       11.24        8.61      2.17 o 
   5   7   7       42.83       45.59      8.70 o 
   6   7   7       28.94       29.80      7.81 o 
   7   7   7        3.12        5.64      5.53 o 
   8   7   7        2.62        0.00      4.16 o 
 -12   8   7       14.17        1.59      4.05 o 
 -11   8   7        2.58        1.02      3.16 o 
 -10   8   7        0.64        1.43      3.34 o 
  -9   8   7        0.54        1.12      4.56 o 
  -8   8   7       36.66       45.45      8.63 o 
  -7   8   7      144.34      168.77     14.70 o 
  -6   8   7      303.32      351.69     21.98 o 
  -5   8   7        1.82        5.84      4.98 o 
  -4   8   7       46.52       45.81      7.12 o 
  -3   8   7      223.86      283.98     20.41 o 
  -2   8   7      175.15      222.45     11.78 o 
  -1   8   7        0.09        0.14      1.69 o 
   0   8   7       50.59       65.35      5.08 o 
   1   8   7       19.63       17.32      2.71 o 
   2   8   7      226.81      243.42     13.26 o 
   3   8   7       41.52       39.09      4.32 o 
   4   8   7       72.98       96.65      8.97 o 
   5   8   7       17.73       25.41      4.88 o 
   6   8   7      110.06      149.38     14.23 o 
   7   8   7        9.94        5.45      4.57 o 
   8   8   7       34.62       33.91      7.55 o 
 -11   9   7       17.60        9.12      5.76 o 
 -10   9   7       52.14       39.07     14.63 o 
  -9   9   7        1.56        0.00      6.27 o 
  -8   9   7      240.89      324.23     21.52 o 
  -7   9   7        0.35        2.59      3.54 o 
  -6   9   7       58.15       77.27      9.66 o 
  -5   9   7       29.75       39.94      7.24 o 
  -4   9   7       47.49       54.78      7.73 o 
  -3   9   7        0.97        3.45      2.12 o 
  -2   9   7      393.97      443.61     25.09 o 
  -1   9   7        9.28        6.97      3.33 o 
   0   9   7     1031.06     1294.94     90.04 o 
   1   9   7        2.73        0.75      2.90 o 
   2   9   7      353.82      403.76     20.60 o 
   3   9   7       15.86       17.97      3.14 o 
   4   9   7       50.46       44.36      4.12 o 
   5   9   7       14.01       10.79      6.37 o 
   6   9   7        1.74        0.24      3.72 o 
   7   9   7       55.12       68.12     21.08 o 
 -11  10   7        1.08        1.32      3.84 o 
 -10  10   7        3.61        0.00      3.93 o 
  -9  10   7       10.70       14.41      7.55 o 
  -8  10   7       48.94       51.19     10.90 o 
  -7  10   7       44.63       37.58      8.91 o 
  -6  10   7        0.16        3.45      4.74 o 
  -5  10   7        3.21        4.52      6.09 o 
  -4  10   7      586.16      738.32     36.01 o 
  -3  10   7       13.46        8.08      2.88 o 
  -2  10   7      239.09      287.43     15.19 o 
  -1  10   7        0.71        5.29      3.72 o 
   0  10   7       21.09       24.03      4.89 o 
   1  10   7        1.42        4.65      3.08 o 
   2  10   7        2.12        4.98      2.60 o 
   3  10   7        4.04        2.68      2.15 o 
   4  10   7        1.99        1.45      1.90 o 
   5  10   7        0.66        3.94      5.30 o 
   6  10   7       46.88       24.31     15.42 o 
   7  10   7        3.20        1.77      4.91 o 
 -10  11   7       49.38       31.23     12.10 o 
  -9  11   7       29.08       20.95     10.39 o 
  -8  11   7       43.47       38.12     11.74 o 
  -7  11   7       64.64       60.60     10.12 o 
  -6  11   7      180.40      224.59     16.72 o 
  -5  11   7       69.01       68.09     13.84 o 
  -4  11   7        3.93        5.11      6.74 o 
  -3  11   7        5.36        3.69      2.90 o 
  -2  11   7       64.43       73.98      6.62 o 
  -1  11   7      200.11      247.53     17.06 o 
   0  11   7       59.92       64.49      7.54 o 
   1  11   7      106.15      130.73     13.06 o 
   2  11   7        9.18       13.01      4.94 o 
   3  11   7        4.99        7.03      3.05 o 
   4  11   7       23.88       22.26      4.16 o 
   5  11   7        0.33        1.60      3.25 o 
   6  11   7        8.95        1.13      9.90 o 
  -9  12   7       28.12       13.11      7.05 o 
  -8  12   7        5.48        5.11      5.27 o 
  -7  12   7       93.43      122.32     13.23 o 
  -6  12   7       81.78      112.93     13.28 o 
  -5  12   7        7.57       14.57      5.84 o 
  -4  12   7        8.76        3.51      5.89 o 
  -3  12   7        3.12        3.49      2.91 o 
  -2  12   7       30.85       38.05      6.10 o 
  -1  12   7       25.89       20.55      4.81 o 
   0  12   7        0.11        1.85      4.02 o 
   1  12   7       22.24       32.23      8.54 o 
   2  12   7       72.59       75.28     22.18 o 
   3  12   7        0.26        0.85      2.78 o 
   4  12   7        0.41        0.00      2.51 o 
   5  12   7        2.04        2.42      3.84 o 
   6  12   7        3.37       11.96      7.65 o 
  -8  13   7        0.31        8.07      8.31 o 
  -7  13   7        8.43       19.37     10.20 o 
  -6  13   7       38.76       48.42     13.30 o 
  -5  13   7        0.02        2.42      6.02 o 
  -4  13   7      103.33       87.46     10.22 o 
  -3  13   7        4.80        9.76      4.44 o 
  -2  13   7        0.84        0.64      3.00 o 
  -1  13   7       43.51       42.78      6.74 o 
   0  13   7        5.18        9.75      5.21 o 
   1  13   7        0.61        0.66      4.18 o 
   2  13   7       38.69       20.93     10.96 o 
   3  13   7        7.58        2.69      3.93 o 
   4  13   7        2.10        1.44      3.25 o 
   5  13   7        2.64        2.42      7.28 o 
  -7  14   7       25.99       45.33     11.48 o 
  -6  14   7        4.81       12.13     12.97 o 
  -5  14   7       42.82       27.31     14.28 o 
  -4  14   7        7.67        1.02      1.96 o 
  -3  14   7        9.14        4.02      3.35 o 
  -2  14   7        6.90        8.92      4.66 o 
  -1  14   7       63.71       46.33      9.90 o 
   0  14   7        0.02        1.56      2.87 o 
   1  14   7       13.27       10.86      4.72 o 
   2  14   7        1.81        1.13      3.06 o 
   3  14   7        1.74        1.07      4.50 o 
   4  14   7        0.00        5.92      4.88 o 
  -6  15   7        6.44        3.35      5.88 o 
  -5  15   7        2.87        0.00      6.96 o 
  -4  15   7        8.69        6.34      6.01 o 
  -3  15   7       16.81       12.49      9.64 o 
  -2  15   7       63.22       45.03     11.99 o 
  -1  15   7       39.64       25.25      7.66 o 
   0  15   7        2.24        2.91      3.42 o 
   1  15   7        2.76        0.48      3.29 o 
   2  15   7        4.76        2.94      4.05 o 
  -4  16   7        0.53        2.20      6.97 o 
  -3  16   7       21.08        9.40      6.79 o 
  -2  16   7       73.43       49.68     18.38 o 
  -1  16   7        0.81        5.63      4.68 o 
   0  16   7       10.40        7.28      5.35 o 
 -12   0   8       89.88       94.48     38.65 o 
 -10   0   8      106.20      103.48     14.58 o 
  -8   0   8       28.32       13.93     10.87 o 
  -6   0   8      259.38      283.73     18.19 o 
  -4   0   8       98.16       95.93     10.80 o 
  -2   0   8      683.44      712.78     20.15 o 
   0   0   8     1205.65     1563.61     44.88 o 
   2   0   8      394.75      523.03     19.11 o 
   4   0   8      325.47      373.82     13.97 o 
   6   0   8       12.56        8.98      2.97 o 
   8   0   8      101.70      191.87     39.03 o 
 -13   1   8        3.52        1.94      2.78 o 
 -12   1   8       11.46       10.55      3.75 o 
 -11   1   8        6.68        0.00      5.51 o 
 -10   1   8       43.46       31.54      5.95 o 
  -9   1   8       35.17       30.99      7.38 o 
  -8   1   8      621.48      720.80     34.49 o 
  -7   1   8      111.93      116.97      7.52 o 
  -6   1   8      923.62      976.43     28.60 o 
  -5   1   8        8.26       10.30      3.33 o 
  -4   1   8        3.13        0.60      2.20 o 
  -3   1   8      195.00      229.40      7.32 o 
  -2   1   8       60.18       55.55      3.82 o 
  -1   1   8      157.09      160.75      5.69 o 
   0   1   8      293.25      312.97      8.32 o 
   1   1   8       34.35       29.55      2.94 o 
   2   1   8      159.47      183.77      6.20 o 
   3   1   8        5.78        5.99      2.03 o 
   4   1   8       16.10       19.69      2.85 o 
   5   1   8      113.70       99.12      9.03 o 
   6   1   8       18.65       13.00      3.32 o 
   7   1   8        0.00        0.25      2.00 o 
   8   1   8        0.20        3.02      2.82 o 
   9   1   8        0.06        0.00      5.89 o 
 -13   2   8        0.05        0.58      2.83 o 
 -12   2   8        1.63        2.83      3.14 o 
 -11   2   8       11.10        9.50      4.06 o 
 -10   2   8        5.26        6.17      3.48 o 
  -9   2   8        4.04        4.93      4.71 o 
  -8   2   8      315.30      335.33     16.10 o 
  -7   2   8       37.44       44.32      5.08 o 
  -6   2   8      312.96      346.29     13.15 o 
  -5   2   8       10.30        8.41      4.56 o 
  -4   2   8      129.05      116.09      6.36 o 
  -3   2   8      270.61      267.62      9.59 o 
  -2   2   8       10.34        9.65      2.81 o 
  -1   2   8       45.92       47.20      5.81 o 
   0   2   8       26.11       30.81      2.86 o 
   1   2   8      112.74      111.71      5.21 o 
   2   2   8      142.78      165.59      5.85 o 
   3   2   8       37.71       40.12      3.47 o 
   4   2   8      140.20      187.27      6.07 o 
   5   2   8        2.43        1.93      1.75 o 
   6   2   8       45.11       33.00      7.23 o 
   7   2   8       38.95       32.17      5.00 o 
   8   2   8        0.05        0.00      2.05 o 
   9   2   8        1.26        0.00      4.90 o 
 -13   3   8        1.34        7.16      7.75 o 
 -12   3   8        7.84        4.24      5.85 o 
 -11   3   8       37.54       42.68      6.80 o 
 -10   3   8       83.27       51.41      8.77 o 
  -9   3   8        0.42        0.05      2.19 o 
  -8   3   8        2.25        5.97      3.60 o 
  -7   3   8       28.08       22.56      4.23 o 
  -6   3   8       32.02       32.70      4.37 o 
  -5   3   8       98.35       82.85      6.09 o 
  -4   3   8      226.31      221.79      8.29 o 
  -3   3   8       71.33       65.10      4.72 o 
  -2   3   8      574.59      724.19     19.70 o 
  -1   3   8       17.77       27.70      4.43 o 
   0   3   8      194.81      230.95      9.05 o 
   1   3   8      150.12      167.21      5.88 o 
   2   3   8       27.41       43.45      3.38 o 
   3   3   8      140.26      150.12      8.39 o 
   4   3   8       16.87       19.95      3.31 o 
   5   3   8        0.95        1.83      0.92 o 
   6   3   8       43.98       40.88      8.38 o 
   7   3   8        1.77        0.05      2.34 o 
   8   3   8       67.20       48.38     14.50 o 
 -12   4   8        3.17        8.30      6.11 o 
 -11   4   8        2.40        1.43      2.01 o 
 -10   4   8        8.85        9.65      2.43 o 
  -9   4   8        1.47        0.24      1.31 o 
  -8   4   8      228.50      234.42     15.33 o 
  -7   4   8       13.08        4.54      1.66 o 
  -6   4   8      236.12      254.60     15.89 o 
  -5   4   8       82.87      107.62     10.45 o 
  -4   4   8        3.69        7.77      2.23 o 
  -3   4   8       27.75       27.03      3.14 o 
  -2   4   8       12.78       14.92      3.23 o 
  -1   4   8       41.26       64.32      5.86 o 
   0   4   8      174.62      213.55      8.88 o 
   1   4   8        1.69        4.92      2.14 o 
   2   4   8      510.39      648.54     16.92 o 
   3   4   8        9.54       10.33      2.56 o 
   4   4   8       11.63        8.36      1.89 o 
   5   4   8       30.00       33.34      5.25 o 
   6   4   8        8.75        4.42      3.71 o 
   7   4   8        2.98        0.77      2.89 o 
   8   4   8        6.08        1.88      3.43 o 
 -12   5   8       66.54       58.66     28.93 o 
 -11   5   8        0.83        0.00      6.83 o 
 -10   5   8       54.14       63.23      9.13 o 
  -9   5   8       17.46       24.61      5.90 o 
  -8   5   8     1168.39     1532.82     53.73 o 
  -7   5   8        3.33        2.24      3.66 o 
  -6   5   8      253.76      293.15     14.05 o 
  -5   5   8      191.47      167.43     12.42 o 
  -4   5   8       23.55       23.75      5.62 o 
  -3   5   8       20.16       25.15      2.97 o 
  -2   5   8       16.17       15.65      3.65 o 
  -1   5   8       16.90       14.59      2.70 o 
   0   5   8       31.04       37.03      3.16 o 
   1   5   8       15.05       15.93      2.40 o 
   2   5   8        6.72       10.61      2.45 o 
   3   5   8      420.80      539.64     18.46 o 
   4   5   8       80.35       86.51      8.97 o 
   5   5   8        0.04        0.52      2.78 o 
   6   5   8       59.27       52.89     12.08 o 
   7   5   8       67.27       52.40     14.83 o 
   8   5   8       64.89       53.77     15.49 o 
 -12   6   8       46.17       20.04     12.69 o 
 -11   6   8       21.85       28.51      6.20 o 
 -10   6   8       10.20       16.54      6.05 o 
  -9   6   8       14.77       11.12      5.15 o 
  -8   6   8       51.36       41.10      6.72 o 
  -7   6   8       69.20       69.49      6.94 o 
  -6   6   8       33.37       49.31      5.58 o 
  -5   6   8      107.51      126.88      8.61 o 
  -4   6   8      613.07      669.49     20.76 o 
  -3   6   8       38.92       38.69      6.60 o 
  -2   6   8      217.00      244.91      9.66 o 
  -1   6   8      536.02      590.00     15.05 o 
   0   6   8       65.55       80.91      4.67 o 
   1   6   8       93.38       87.22      5.28 o 
   2   6   8      461.41      540.67     16.02 o 
   3   6   8        0.67        4.01      1.80 o 
   4   6   8      159.47      172.53     17.24 o 
   5   6   8       14.89       11.95      4.10 o 
   6   6   8       51.09       35.97      8.94 o 
   7   6   8        2.71        4.07      3.53 o 
   8   6   8        6.32        2.66      4.10 o 
 -12   7   8       37.44       48.18     10.72 o 
 -11   7   8       13.19       13.96      7.35 o 
 -10   7   8      109.98      129.47     25.27 o 
  -9   7   8       47.51       46.04      8.51 o 
  -8   7   8      405.43      539.64     29.01 o 
  -7   7   8      131.63      128.36     11.12 o 
  -6   7   8     1236.64     1568.78     52.99 o 
  -5   7   8      108.94      117.27     11.81 o 
  -4   7   8      106.82      119.03      9.94 o 
  -3   7   8       18.54       21.56      5.08 o 
  -2   7   8      139.19      176.06      7.44 o 
  -1   7   8        8.52        9.49      3.09 o 
   0   7   8      946.06     1134.49     27.46 o 
   1   7   8        5.07        9.39      2.82 o 
   2   7   8      100.57      118.76      6.05 o 
   3   7   8      120.38      130.87     18.94 o 
   4   7   8        0.88        3.59      1.89 o 
   5   7   8        0.42        0.03      4.00 o 
   6   7   8       57.72       51.97     13.82 o 
   7   7   8        7.65        0.00      3.64 o 
   8   7   8        2.35        4.66      4.65 o 
 -11   8   8        1.81        4.94      4.09 o 
 -10   8   8        1.27        5.84      6.06 o 
  -9   8   8       10.83       12.69      7.12 o 
  -8   8   8      167.97      229.81     15.66 o 
  -7   8   8       18.01       19.96      5.74 o 
  -6   8   8        3.08       10.50      4.76 o 
  -5   8   8        4.94        4.44      3.54 o 
  -4   8   8      283.14      344.14     14.66 o 
  -3   8   8       22.46       26.40      5.38 o 
  -2   8   8       19.41       17.09      3.63 o 
  -1   8   8        0.48        3.70      3.00 o 
   0   8   8        5.95        8.38      3.76 o 
   1   8   8       49.66       74.63      7.58 o 
   2   8   8       20.15       16.61      3.20 o 
   3   8   8       27.05       26.27      3.39 o 
   4   8   8       17.06       13.31      2.63 o 
   5   8   8        0.77        0.51      2.91 o 
   6   8   8        5.20        1.10      3.35 o 
   7   8   8       15.40       11.45      5.19 o 
 -11   9   8        4.59        6.35      6.89 o 
 -10   9   8        1.75        4.38      6.50 o 
  -9   9   8        5.25        3.06      4.59 o 
  -8   9   8        0.03        0.00      3.06 o 
  -7   9   8        5.05        8.53      5.93 o 
  -6   9   8      354.20      417.27     26.28 o 
  -5   9   8      614.13      766.76     42.61 o 
  -4   9   8       54.26       43.39      9.13 o 
  -3   9   8        0.08        2.92      1.88 o 
  -2   9   8      101.96      130.01      6.99 o 
  -1   9   8        0.04        2.91      2.73 o 
   0   9   8       10.12       11.01      3.80 o 
   1   9   8      235.20      214.10     14.52 o 
   2   9   8        7.37        5.89      2.89 o 
   3   9   8      110.00      113.76     15.20 o 
   4   9   8        4.01        5.77      2.01 o 
   5   9   8        0.48        1.16      4.11 o 
   6   9   8       12.08       10.55      6.57 o 
   7   9   8        0.13        0.00      3.93 o 
 -10  10   8        1.69       14.23      9.55 o 
  -9  10   8        8.20        7.22      7.76 o 
  -8  10   8       29.88       40.76     15.13 o 
  -7  10   8      208.63      274.30     22.80 o 
  -6  10   8        3.46        5.91      4.59 o 
  -5  10   8      196.27      233.82     15.31 o 
  -4  10   8      152.31      193.64     17.43 o 
  -3  10   8        6.10        8.81      3.03 o 
  -2  10   8      166.36      257.42     18.93 o 
  -1  10   8        0.01        4.69      4.14 o 
   0  10   8       49.68       72.49      6.62 o 
   1  10   8       70.86       69.15      7.24 o 
   2  10   8        2.52        0.00      2.41 o 
   3  10   8       37.34       45.40      5.52 o 
   4  10   8       14.69       13.82      4.21 o 
   5  10   8        3.29        0.00      4.89 o 
   6  10   8        0.81        2.95      7.69 o 
 -10  11   8        6.66        3.84      5.24 o 
  -9  11   8       22.38       11.57      7.74 o 
  -8  11   8        0.18        3.76      6.35 o 
  -7  11   8       22.83       29.37      9.72 o 
  -6  11   8      103.51      129.38     15.94 o 
  -5  11   8        0.27        5.18      5.27 o 
  -4  11   8       68.11       65.29     10.08 o 
  -3  11   8       13.58       12.46      3.34 o 
  -2  11   8       14.70       14.30      4.97 o 
  -1  11   8       21.13       15.92      4.78 o 
   0  11   8       43.46       42.08     10.29 o 
   1  11   8        1.83        0.46      2.04 o 
   2  11   8       52.92       74.17     14.43 o 
   3  11   8        4.94        7.50      3.01 o 
   4  11   8       15.96       11.05      4.77 o 
   5  11   8        4.71        1.05      4.16 o 
  -9  12   8        6.87        6.00      5.51 o 
  -8  12   8       50.05       63.10     13.93 o 
  -7  12   8        5.84        3.84     10.24 o 
  -6  12   8        7.53       11.30      8.99 o 
  -5  12   8       20.75       21.01     10.60 o 
  -4  12   8       52.70       59.73     12.38 o 
  -3  12   8       42.58       48.52      5.63 o 
  -2  12   8       81.89      113.12     10.46 o 
  -1  12   8       47.11       36.00      6.99 o 
   0  12   8       22.06       18.67      6.38 o 
   1  12   8        4.80        5.12      2.97 o 
   2  12   8       56.58       52.53      7.79 o 
   3  12   8        4.87        4.46      3.36 o 
   4  12   8        2.09        0.00      2.55 o 
   5  12   8        1.44        1.46      5.83 o 
  -8  13   8        0.67        4.35      7.10 o 
  -7  13   8        1.06        0.00      5.38 o 
  -6  13   8       26.28       11.91      6.57 o 
  -5  13   8        0.01        5.46      7.14 o 
  -4  13   8       37.41       49.71     14.88 o 
  -3  13   8        6.64        6.94      3.49 o 
  -2  13   8       92.51      107.74     23.00 o 
  -1  13   8       15.73       16.92      5.52 o 
   0  13   8        2.84        0.00      3.47 o 
   1  13   8        0.31        0.77      3.93 o 
   2  13   8        0.00        4.54      4.11 o 
   3  13   8       25.84       10.81      5.21 o 
   4  13   8        1.21        0.00      4.94 o 
  -7  14   8        0.48        5.62      8.21 o 
  -6  14   8       12.92       13.20      7.57 o 
  -5  14   8        1.47        0.85      4.17 o 
  -4  14   8        4.05        5.89      7.16 o 
  -3  14   8        2.58        2.24      3.08 o 
  -2  14   8       28.81       29.05     12.12 o 
  -1  14   8       26.78       20.41      8.15 o 
   0  14   8       12.15        1.48      4.52 o 
   1  14   8        2.90        0.00      4.27 o 
   2  14   8        0.42        0.00      3.25 o 
   3  14   8        0.41        0.00      3.79 o 
  -5  15   8        7.82        6.26     10.53 o 
  -4  15   8        1.16       13.26     11.97 o 
  -3  15   8        2.14        7.97      8.30 o 
  -2  15   8       17.07       13.22      5.80 o 
  -1  15   8        1.42        0.13      3.70 o 
   0  15   8        2.07        3.00      5.59 o 
   1  15   8       11.40        6.84      5.84 o 
 -13   0   9       19.83       28.85      9.20 o 
 -11   0   9       58.82        0.00      9.71 o 
  -9   0   9       19.85       13.67      7.55 o 
  -7   0   9      210.65      163.48     25.24 o 
  -5   0   9       22.96       24.55      5.02 o 
  -3   0   9       36.54       33.05      4.65 o 
  -1   0   9       70.68       83.03      5.65 o 
   1   0   9        6.61       22.15      4.51 o 
   3   0   9        5.49        2.80      3.05 o 
   5   0   9      165.71      155.27     30.37 o 
   7   0   9       36.17       47.56     15.56 o 
 -13   1   9        0.02        2.39      4.24 o 
 -12   1   9        3.38        1.87      3.08 o 
 -11   1   9       16.70        8.04      5.20 o 
 -10   1   9        5.50        4.32      5.15 o 
  -9   1   9      116.01      108.23     12.77 o 
  -8   1   9        0.17        0.00      3.97 o 
  -7   1   9      141.68      148.43     11.56 o 
  -6   1   9      446.70      462.85     20.80 o 
  -5   1   9       35.02       42.87      4.63 o 
  -4   1   9      123.42      143.43     10.14 o 
  -3   1   9       27.37       35.27      3.32 o 
  -2   1   9      206.72      269.88      8.48 o 
  -1   1   9        0.86        1.40      1.61 o 
   0   1   9       18.96       19.15      2.63 o 
   1   1   9       17.25       20.37      2.52 o 
   2   1   9      112.29      158.49      7.12 o 
   3   1   9       69.89       81.55      5.39 o 
   4   1   9        9.09        8.94      2.57 o 
   5   1   9       43.45       37.57      7.05 o 
   6   1   9       63.72       33.63      8.28 o 
   7   1   9        0.12        0.00      2.38 o 
   8   1   9        0.03        0.55      4.47 o 
 -12   2   9        9.99        9.50      7.16 o 
 -11   2   9        1.44        3.86      3.18 o 
 -10   2   9        0.18        0.00      4.08 o 
  -9   2   9       83.97       71.86     10.71 o 
  -8   2   9      130.40      160.00     12.63 o 
  -7   2   9      211.64      220.00     12.47 o 
  -6   2   9      373.88      420.28     19.59 o 
  -5   2   9       23.00       26.80      3.27 o 
  -4   2   9      135.61      129.21      6.74 o 
  -3   2   9      271.37      246.04      8.83 o 
  -2   2   9       59.26       58.11      4.70 o 
  -1   2   9       28.62       47.08      3.96 o 
   0   2   9      365.90      380.15     11.29 o 
   1   2   9        1.24        1.33      1.52 o 
   2   2   9       98.97      132.18      7.18 o 
   3   2   9       59.60       69.33      4.58 o 
   4   2   9       58.21       79.55      6.29 o 
   5   2   9        9.51        8.58      3.02 o 
   6   2   9        0.98        0.00      1.75 o 
   7   2   9       27.40       11.67      6.88 o 
   8   2   9       20.24       15.26     11.19 o 
 -12   3   9        0.86        6.05      5.49 o 
 -11   3   9       31.71       24.87      8.18 o 
 -10   3   9      430.75      525.82     25.80 o 
  -9   3   9       21.62       19.33      3.93 o 
  -8   3   9      483.14      531.26     28.29 o 
  -7   3   9        2.70        1.87      2.77 o 
  -6   3   9      491.89      547.63     19.57 o 
  -5   3   9      176.75      174.58     17.62 o 
  -4   3   9        2.48        1.10      2.14 o 
  -3   3   9        1.73        2.17      1.67 o 
  -2   3   9       91.33       88.48      7.30 o 
  -1   3   9        2.99        7.05      2.77 o 
   0   3   9       11.60       12.86      3.73 o 
   1   3   9        0.70        1.84      1.58 o 
   2   3   9      109.96      124.91      7.32 o 
   3   3   9       16.35       23.84      3.86 o 
   4   3   9      128.88      159.14      7.94 o 
   5   3   9       10.18        5.41      3.30 o 
   6   3   9      176.21      212.97     18.36 o 
   7   3   9       55.81       38.20     15.95 o 
   8   3   9        1.23        5.68      4.36 o 
 -12   4   9        0.56        1.07      3.92 o 
 -11   4   9       11.10       16.05      7.94 o 
 -10   4   9       10.31       12.73      3.98 o 
  -9   4   9       89.78       92.17      9.46 o 
  -8   4   9       61.10       60.80      6.44 o 
  -7   4   9      126.11       82.56      8.21 o 
  -6   4   9        7.85        4.95      2.04 o 
  -5   4   9       62.13       43.50      7.73 o 
  -4   4   9      442.25      430.78     27.27 o 
  -3   4   9       14.61       11.78      3.10 o 
  -2   4   9      183.06      174.37      9.93 o 
  -1   4   9      113.38      117.70      6.60 o 
   0   4   9       47.56       51.13      5.54 o 
   1   4   9      231.90      257.19      8.92 o 
   2   4   9       29.25       32.78      4.03 o 
   3   4   9      104.26      123.95      8.74 o 
   4   4   9       31.36       35.67      5.05 o 
   5   4   9       15.76       21.64      5.01 o 
   6   4   9        2.65        0.00      3.18 o 
   7   4   9        1.09        0.14      2.93 o 
   8   4   9       75.84       49.53     17.03 o 
 -12   5   9        4.18        4.87      5.59 o 
 -11   5   9        3.57        2.40      4.94 o 
 -10   5   9       41.48       47.01      8.87 o 
  -9   5   9       14.87       14.61      6.35 o 
  -8   5   9      304.99      345.63     22.33 o 
  -7   5   9        3.00        0.21      2.98 o 
  -6   5   9       93.44      109.35      9.21 o 
  -5   5   9      164.66      180.17      8.12 o 
  -4   5   9      766.14      867.20     23.74 o 
  -3   5   9       58.29       62.16      6.27 o 
  -2   5   9       97.36       90.38      6.80 o 
  -1   5   9        0.37        0.00      2.75 o 
   0   5   9      499.53      604.20     17.98 o 
   1   5   9       83.04      100.34      5.69 o 
   2   5   9       50.37       48.37      4.51 o 
   3   5   9        1.75        3.19      2.00 o 
   4   5   9        1.55        4.02      2.06 o 
   5   5   9        3.56        2.43      3.17 o 
   6   5   9       17.42        7.58      3.84 o 
   7   5   9        2.62        6.92      4.53 o 
 -12   6   9       10.53       16.75      8.05 o 
 -11   6   9        2.90        8.44      6.91 o 
 -10   6   9        0.44        0.83      4.84 o 
  -9   6   9       12.11       10.05      5.10 o 
  -8   6   9        0.38        1.93      5.70 o 
  -7   6   9       10.12        8.64      4.14 o 
  -6   6   9      641.13      837.53     29.46 o 
  -5   6   9        6.23       12.09      4.38 o 
  -4   6   9      161.33      134.33      6.49 o 
  -3   6   9       50.12       55.29      4.94 o 
  -2   6   9       81.24       90.53      5.17 o 
  -1   6   9        0.99        0.08      1.41 o 
   0   6   9        2.23        3.26      2.16 o 
   1   6   9       50.31       63.70      4.94 o 
   2   6   9       89.01       91.62      7.05 o 
   3   6   9        0.34        0.72      1.75 o 
   4   6   9       49.36       49.65      6.08 o 
   5   6   9       35.67       35.16      8.37 o 
   6   6   9        0.28        0.00      2.87 o 
   7   6   9        6.40        4.68      4.71 o 
 -11   7   9        0.86        3.62      7.19 o 
 -10   7   9       14.65       19.09      7.43 o 
  -9   7   9        0.10        8.53      6.27 o 
  -8   7   9        0.07        0.00      3.49 o 
  -7   7   9        6.67        9.71      5.44 o 
  -6   7   9       76.22       76.18      9.64 o 
  -5   7   9      141.15      148.83     11.17 o 
  -4   7   9       43.83       49.70      6.22 o 
  -3   7   9       44.02       41.60      6.00 o 
  -2   7   9      223.94      243.36     13.74 o 
  -1   7   9        3.84        0.38      1.73 o 
   0   7   9       27.23       25.99      4.49 o 
   1   7   9       15.70       17.31      3.05 o 
   2   7   9       67.82       81.02      7.13 o 
   3   7   9       50.15       45.03      7.01 o 
   4   7   9      102.33      126.21      9.73 o 
   5   7   9       94.93      155.90     11.23 o 
   6   7   9       27.33       21.52      8.52 o 
   7   7   9        7.89        7.30      5.89 o 
 -11   8   9       11.63       23.93      9.67 o 
 -10   8   9       14.10       14.21      8.27 o 
  -9   8   9        4.18        2.76      4.48 o 
  -8   8   9        7.63        3.18      4.09 o 
  -7   8   9      200.90      270.36     16.35 o 
  -6   8   9      762.11     1023.47     34.93 o 
  -5   8   9      377.38      433.74     21.45 o 
  -4   8   9       26.96       34.17      5.72 o 
  -3   8   9       94.43       96.19      8.86 o 
  -2   8   9      506.42      613.70     22.06 o 
  -1   8   9        0.01        2.33      2.66 o 
   0   8   9      149.27      143.08      9.12 o 
   1   8   9      153.23      169.88     15.01 o 
   2   8   9       10.94       10.52      3.11 o 
   3   8   9       12.33       12.95      2.98 o 
   4   8   9       46.37       29.08      9.88 o 
   5   8   9        0.36        3.22      3.82 o 
   6   8   9        3.30        0.45      3.17 o 
 -10   9   9       22.65       25.36      7.25 o 
  -9   9   9        5.30        0.21     10.10 o 
  -8   9   9        2.29        4.77      6.21 o 
  -7   9   9       89.43       97.23     12.80 o 
  -6   9   9        0.00        5.44      4.85 o 
  -5   9   9       13.81       17.18      5.23 o 
  -4   9   9      422.55      505.87     22.90 o 
  -3   9   9       22.48       30.26      6.34 o 
  -2   9   9       63.01       83.17      5.93 o 
  -1   9   9      233.30      271.07     17.48 o 
   0   9   9      107.23      126.71     14.03 o 
   1   9   9        0.01        0.00      2.11 o 
   2   9   9        9.93       11.78      3.30 o 
   3   9   9       11.28        8.27      2.90 o 
   4   9   9        4.62        3.98      2.02 o 
   5   9   9        2.70        1.37      4.18 o 
   6   9   9        0.25        0.00      4.82 o 
 -10  10   9        3.12        6.76      5.16 o 
  -9  10   9        4.09        8.05      5.24 o 
  -8  10   9      104.48      144.28     11.89 o 
  -7  10   9       11.26        9.54      5.10 o 
  -6  10   9       14.26       15.14      6.79 o 
  -5  10   9      169.86      192.40     14.25 o 
  -4  10   9        2.66        1.85      3.54 o 
  -3  10   9       10.60       10.00      2.79 o 
  -2  10   9       43.07       58.40      6.24 o 
  -1  10   9       14.52       19.99      4.02 o 
   0  10   9        0.41        0.00      2.26 o 
   1  10   9      106.50      103.22     22.39 o 
   2  10   9       72.76       73.42     11.84 o 
   3  10   9        7.98        6.28      2.82 o 
   4  10   9        9.30        7.69      2.66 o 
   5  10   9        0.00        0.00      3.50 o 
  -9  11   9        7.95        7.06      5.55 o 
  -8  11   9        0.37        0.00      5.36 o 
  -7  11   9        6.37        8.69      6.28 o 
  -6  11   9       51.94       49.84     10.83 o 
  -5  11   9       16.14       19.25      7.76 o 
  -4  11   9      204.95      288.17     24.13 o 
  -3  11   9       19.50       16.89      2.82 o 
  -2  11   9       11.41        6.76      3.08 o 
  -1  11   9        8.24        9.58      4.26 o 
   0  11   9       43.22       47.40      6.73 o 
   1  11   9        1.59        4.78      3.48 o 
   2  11   9       77.78       38.10     12.81 o 
   3  11   9        6.38        8.02      3.39 o 
   4  11   9        1.79        0.00      7.99 o 
  -8  12   9        0.00       17.95     11.23 o 
  -7  12   9        1.03        3.26      5.88 o 
  -6  12   9        7.97        8.76      6.89 o 
  -5  12   9       10.39        8.91      6.33 o 
  -4  12   9        0.81        0.89      4.38 o 
  -3  12   9      184.26      244.95     14.05 o 
  -2  12   9       22.24       20.44      4.67 o 
  -1  12   9        0.13        0.00      3.76 o 
   0  12   9        9.32       10.03      4.46 o 
   1  12   9       20.54       20.29      5.72 o 
   2  12   9        7.59        9.55      4.23 o 
   3  12   9        2.74        0.00      2.85 o 
   4  12   9        6.95       17.77     10.01 o 
  -7  13   9        0.60       16.37      9.61 o 
  -6  13   9        1.03        0.00      5.83 o 
  -5  13   9        4.97        9.49      7.21 o 
  -4  13   9        0.97        0.00      5.55 o 
  -3  13   9        9.63        2.41      3.65 o 
  -2  13   9       17.46        6.71      4.90 o 
  -1  13   9       11.84       10.13      4.09 o 
   0  13   9        3.34        0.54      3.19 o 
   1  13   9        0.07        0.00      2.75 o 
   2  13   9        0.99        2.85      3.74 o 
   3  13   9        2.58        3.63      4.39 o 
  -6  14   9       10.30        5.59     10.50 o 
  -5  14   9        3.32        3.17      6.98 o 
  -4  14   9        9.95        0.00      5.13 o 
  -3  14   9        5.10       14.25     11.00 o 
  -2  14   9        0.60        2.35      3.94 o 
  -1  14   9       25.82       30.86      8.62 o 
   0  14   9       16.02       18.65      5.34 o 
   1  14   9        1.58        1.54      4.77 o 
  -3  15   9       10.42        4.74      9.22 o 
  -2  15   9       10.50       11.85     10.26 o 
 -12   0  10        6.10        4.55      5.33 o 
 -10   0  10       46.61       42.34     17.95 o 
  -8   0  10     1378.80     1629.68    114.37 o 
  -6   0  10      917.36     1114.93     44.38 o 
  -4   0  10      700.39      849.37     53.63 o 
  -2   0  10      121.21      109.40      7.41 o 
   0   0  10      120.00      131.71      8.91 o 
   2   0  10      133.43      155.05      9.71 o 
   4   0  10       67.84       67.90      6.76 o 
   6   0  10        3.35        1.02      2.51 o 
 -12   1  10       20.31       15.63      9.09 o 
 -11   1  10        3.24        1.95      5.17 o 
 -10   1  10       16.90       21.63      8.17 o 
  -9   1  10        3.79        5.83      5.39 o 
  -8   1  10      163.00      217.92     74.14 o 
  -7   1  10        0.00        0.79      3.77 o 
  -6   1  10       23.17       38.62      5.62 o 
  -5   1  10      222.98      223.54     13.60 o 
  -4   1  10        0.00        3.18      2.48 o 
  -3   1  10       25.03       26.49      6.18 o 
  -2   1  10       26.70       29.94      3.65 o 
  -1   1  10       73.15       77.87      5.14 o 
   0   1  10      167.84      216.44      8.54 o 
   1   1  10       79.32       95.21      6.30 o 
   2   1  10       39.87       41.39      4.70 o 
   3   1  10       26.28       31.14      4.14 o 
   4   1  10       62.44       62.17      7.03 o 
   5   1  10        8.95        5.27      2.44 o 
   6   1  10        7.16        1.74      2.39 o 
   7   1  10        0.44        4.12      8.06 o 
 -12   2  10        1.67        5.49      6.84 o 
 -11   2  10       14.50       13.81      4.77 o 
 -10   2  10       29.87       20.67     10.67 o 
  -9   2  10        0.21        1.45      4.67 o 
  -8   2  10        3.96        2.72      4.21 o 
  -7   2  10       89.26      105.52     22.03 o 
  -6   2  10      105.75      133.22     20.35 o 
  -5   2  10        2.69        0.95      2.66 o 
  -4   2  10      462.06      516.78     30.28 o 
  -3   2  10        2.97        0.00      2.82 o 
  -2   2  10      455.46      520.68     13.53 o 
  -1   2  10        3.10        2.91      2.32 o 
   0   2  10        0.36        1.32      1.85 o 
   1   2  10       43.07       56.25      4.79 o 
   2   2  10        1.89        5.75      3.06 o 
   3   2  10        0.86        2.86      2.36 o 
   4   2  10        1.33        0.29      2.49 o 
   5   2  10       13.48        7.95      3.42 o 
   6   2  10        1.05        0.00      2.63 o 
   7   2  10        1.21        0.00      3.57 o 
 -12   3  10        0.06        1.92      5.07 o 
 -11   3  10        7.87       11.80      6.23 o 
 -10   3  10       81.04       37.59      9.11 o 
  -9   3  10        2.43        8.92      5.67 o 
  -8   3  10       98.69      110.99     14.51 o 
  -7   3  10        7.97        1.09      2.38 o 
  -6   3  10      323.09      278.65     23.85 o 
  -5   3  10      164.11      150.96     13.99 o 
  -4   3  10      304.57      314.31     16.93 o 
  -3   3  10       42.66       49.03      5.58 o 
  -2   3  10      397.47      453.42     22.63 o 
  -1   3  10       33.29       36.33      4.69 o 
   0   3  10      127.71      157.16      7.92 o 
   1   3  10       15.50       16.02      3.46 o 
   2   3  10      163.83      211.91     20.27 o 
   3   3  10       10.20       12.91      3.51 o 
   4   3  10       24.55       25.89      4.92 o 
   5   3  10       10.31       12.27      4.76 o 
   6   3  10        9.91        4.37      4.08 o 
   7   3  10       18.29        6.67      3.60 o 
 -12   4  10        0.35        3.54      5.88 o 
 -11   4  10       25.24       18.35      6.50 o 
 -10   4  10      141.48      158.32     11.98 o 
  -9   4  10        0.08        0.00      3.35 o 
  -8   4  10       13.33       12.44      4.86 o 
  -7   4  10       88.01       60.48     10.31 o 
  -6   4  10       52.75       45.39      7.94 o 
  -5   4  10       40.46       35.24      5.97 o 
  -4   4  10       15.74       12.55      4.04 o 
  -3   4  10        2.63        0.29      2.36 o 
  -2   4  10      576.87      662.53     22.33 o 
  -1   4  10      221.02      242.14     21.35 o 
   0   4  10      157.82      185.88     11.21 o 
   1   4  10        8.92       10.17      2.91 o 
   2   4  10        2.57        8.75      3.07 o 
   3   4  10        0.60        1.68      2.68 o 
   4   4  10        7.87        8.36      2.38 o 
   5   4  10        1.30        0.62      1.46 o 
   6   4  10       45.39       34.21     12.41 o 
   7   4  10        2.20        4.12      3.74 o 
 -12   5  10        3.33        5.17      5.17 o 
 -11   5  10       47.22       65.82     11.89 o 
 -10   5  10       14.26        1.60      5.33 o 
  -9   5  10       29.21       26.93      8.79 o 
  -8   5  10      150.90      183.16     16.17 o 
  -7   5  10       29.97       40.50      5.87 o 
  -6   5  10      381.25      430.07     22.98 o 
  -5   5  10        1.86        0.41      2.06 o 
  -4   5  10      192.42      175.88     15.33 o 
  -3   5  10      140.07      132.96      7.60 o 
  -2   5  10       79.56       70.80      6.39 o 
  -1   5  10      155.59      179.68     10.78 o 
   0   5  10      356.96      437.96     17.79 o 
   1   5  10        0.48        1.70      2.16 o 
   2   5  10      269.41      331.68     14.50 o 
   3   5  10        5.25        6.46      2.59 o 
   4   5  10      123.00      150.83     14.38 o 
   5   5  10        0.04        1.21      3.21 o 
   6   5  10       47.75       27.62     10.51 o 
 -11   6  10        3.19        7.20      6.91 o 
 -10   6  10        5.99        3.18      8.29 o 
  -9   6  10        3.04        5.87      4.97 o 
  -8   6  10       14.36       11.74      5.67 o 
  -7   6  10        2.01        1.93      3.60 o 
  -6   6  10       84.98      102.11     11.78 o 
  -5   6  10       85.05       92.65      9.19 o 
  -4   6  10      881.89      991.76     46.10 o 
  -3   6  10      158.65      149.57     11.48 o 
  -2   6  10       29.46       23.06      3.76 o 
  -1   6  10        4.58        3.36      2.81 o 
   0   6  10      226.75      303.00     12.30 o 
   1   6  10       95.11       87.61      6.04 o 
   2   6  10        0.00        1.58      1.96 o 
   3   6  10      101.11      107.91      8.36 o 
   4   6  10       19.27       14.56      3.77 o 
   5   6  10       34.96       23.28      9.22 o 
   6   6  10        6.06        5.53      4.20 o 
 -11   7  10        2.30        7.85      6.32 o 
 -10   7  10       19.55       22.42      8.98 o 
  -9   7  10        6.70       12.51      7.47 o 
  -8   7  10       39.27       51.79      9.45 o 
  -7   7  10       22.14       19.84      5.64 o 
  -6   7  10       22.39       22.24      5.06 o 
  -5   7  10       41.60       47.66      7.68 o 
  -4   7  10        3.05        0.00      3.80 o 
  -3   7  10       14.92        8.67      4.18 o 
  -2   7  10      235.49      237.28     14.91 o 
  -1   7  10       12.83       13.05      2.38 o 
   0   7  10       16.09       15.10      3.64 o 
   1   7  10        5.29        5.14      2.13 o 
   2   7  10      135.01      150.37     17.36 o 
   3   7  10       17.82       15.95      3.36 o 
   4   7  10        0.30        1.33      1.80 o 
   5   7  10        0.17        0.09      2.49 o 
   6   7  10        0.87        0.29      3.12 o 
 -10   8  10       12.91        6.85      7.36 o 
  -9   8  10        0.57        2.85      4.30 o 
  -8   8  10        0.17        2.38      4.21 o 
  -7   8  10        7.66       11.56      5.54 o 
  -6   8  10      266.41      305.00     19.00 o 
  -5   8  10       38.64       48.36     10.11 o 
  -4   8  10      186.27      227.78     13.01 o 
  -3   8  10       21.79       27.73      7.70 o 
  -2   8  10      114.59      111.11      9.69 o 
  -1   8  10       28.70       31.46      5.04 o 
   0   8  10      131.38      141.44     11.77 o 
   1   8  10        0.76        0.00      2.22 o 
   2   8  10       41.05       39.26      4.42 o 
   3   8  10       39.02       20.89      4.40 o 
   4   8  10        7.62        4.04      2.03 o 
   5   8  10       14.06       12.25      6.22 o 
 -10   9  10       20.17       26.70     11.75 o 
  -9   9  10        0.11        0.00      5.31 o 
  -8   9  10       26.91       18.10      8.27 o 
  -7   9  10        1.24        3.89      4.58 o 
  -6   9  10       57.10       67.57      9.32 o 
  -5   9  10       43.96       48.89      9.26 o 
  -4   9  10      213.32      292.42     21.65 o 
  -3   9  10        0.80        0.00      3.45 o 
  -2   9  10       74.86       70.28     14.91 o 
  -1   9  10       26.88       20.30      4.31 o 
   0   9  10       13.41        6.86      3.81 o 
   1   9  10       54.39       43.34      6.21 o 
   2   9  10        2.05        2.99      2.93 o 
   3   9  10        8.12        9.99      3.18 o 
   4   9  10        2.26        5.73      5.08 o 
   5   9  10        0.55        3.57      4.95 o 
  -9  10  10        1.26        1.35      4.42 o 
  -8  10  10       73.00       76.01     17.76 o 
  -7  10  10        1.69        5.27      5.70 o 
  -6  10  10        5.36        3.01      5.21 o 
  -5  10  10       32.70       39.67      7.21 o 
  -4  10  10      261.56      326.92     20.81 o 
  -3  10  10       59.08       52.11     10.76 o 
  -2  10  10       20.33       14.54      3.24 o 
  -1  10  10       20.99       15.62      4.32 o 
   0  10  10        6.51        5.21      3.69 o 
   1  10  10        0.37        2.87      3.06 o 
   2  10  10       15.57       11.25      4.10 o 
   3  10  10        6.55        2.08      2.35 o 
   4  10  10        6.81        9.41      3.61 o 
  -8  11  10        4.29        0.78      3.98 o 
  -7  11  10        1.39        0.00      3.78 o 
  -6  11  10        3.05        3.65      5.83 o 
  -5  11  10       22.46       18.62      7.86 o 
  -4  11  10       33.17       31.09     10.05 o 
  -3  11  10      110.42      132.26     27.82 o 
  -2  11  10       58.57       79.76     18.41 o 
  -1  11  10        0.01        0.00      3.17 o 
   0  11  10        5.91        1.19      2.98 o 
   1  11  10       44.37       64.51     13.78 o 
   2  11  10        0.39        1.16      2.45 o 
   3  11  10       35.60       17.05      9.61 o 
  -7  12  10        3.14        9.83      6.60 o 
  -6  12  10       31.80       30.57     11.92 o 
  -5  12  10       31.76       30.52     17.21 o 
  -4  12  10       19.51        6.97      5.34 o 
  -3  12  10      157.09      199.88     15.61 o 
  -2  12  10       55.51       52.80      8.58 o 
  -1  12  10        5.74        5.58      4.23 o 
   0  12  10        3.92        8.09      3.89 o 
   1  12  10        1.65        5.74      3.81 o 
   2  12  10        5.01        5.83      3.82 o 
  -6  13  10        1.66        7.93      6.66 o 
  -5  13  10        2.54        4.28      4.75 o 
  -4  13  10        9.27       11.90      8.39 o 
  -3  13  10       16.56        5.63      5.56 o 
  -2  13  10        8.93       15.26      4.75 o 
  -1  13  10        7.93        4.85      3.74 o 
   0  13  10       10.52       16.74      5.79 o 
   1  13  10        3.02        3.08      3.29 o 
  -4  14  10        1.35        0.00      4.12 o 
  -3  14  10        3.53        4.61      5.13 o 
  -2  14  10        5.59       15.21      8.31 o 
  -1  14  10       28.21       27.89      6.77 o 
 -11   0  11        2.24        1.48      6.28 o 
  -9   0  11        4.40        4.12      6.60 o 
  -7   0  11      124.33      117.72     26.21 o 
  -5   0  11      147.40      162.24     19.95 o 
  -3   0  11      181.16      201.16     16.37 o 
  -1   0  11      123.58      105.14      9.35 o 
   1   0  11      158.53      187.57     14.97 o 
   3   0  11        7.23        5.51      3.57 o 
   5   0  11       48.64       11.73      6.06 o 
 -12   1  11        6.52       12.04      7.16 o 
 -11   1  11       24.00       28.88      9.97 o 
 -10   1  11       12.22       12.08      7.84 o 
  -9   1  11       30.77       17.69     10.21 o 
  -8   1  11      121.43      103.31     13.77 o 
  -7   1  11       12.02        4.34      4.74 o 
  -6   1  11       19.95       12.40      5.05 o 
  -5   1  11      151.55      169.49     10.00 o 
  -4   1  11       53.45       46.95      8.23 o 
  -3   1  11       43.04       45.89      4.35 o 
  -2   1  11      467.55      526.47     22.03 o 
  -1   1  11        0.05        1.54      1.88 o 
   0   1  11      508.22      643.59     25.92 o 
   1   1  11       34.70       35.96      4.70 o 
   2   1  11       24.51       23.88      4.24 o 
   3   1  11        7.86        7.28      3.29 o 
   4   1  11        1.59        5.23      3.01 o 
   5   1  11        2.46       12.80      5.64 o 
   6   1  11       12.81        1.84      3.53 o 
 -12   2  11        2.49        4.93      5.79 o 
 -11   2  11        0.40        0.00      6.67 o 
 -10   2  11       32.40       28.22     12.43 o 
  -9   2  11        7.66        0.00      7.07 o 
  -8   2  11      243.32      314.86     24.20 o 
  -7   2  11       18.73       17.90      3.42 o 
  -6   2  11      655.73      652.82     54.02 o 
  -5   2  11       93.67       76.40      9.01 o 
  -4   2  11      895.92      989.40     65.43 o 
  -3   2  11       29.90       28.71      6.13 o 
  -2   2  11      147.52      153.21      7.29 o 
  -1   2  11      102.72      134.32      6.79 o 
   0   2  11       80.50      104.13      7.00 o 
   1   2  11        7.93       10.99      3.55 o 
   2   2  11      134.80      177.67      9.55 o 
   3   2  11        0.50        4.63      3.32 o 
   4   2  11       76.14       77.92     20.71 o 
   5   2  11       17.49        3.53      3.36 o 
   6   2  11       10.50        1.18      3.35 o 
 -11   3  11       20.90       25.23      9.90 o 
 -10   3  11        4.41        2.12      2.70 o 
  -9   3  11       30.62       31.86      8.42 o 
  -8   3  11       12.27       11.30      3.46 o 
  -7   3  11       37.52       25.61      4.86 o 
  -6   3  11        0.75        0.00      2.46 o 
  -5   3  11      132.68      130.66     13.51 o 
  -4   3  11       52.80       51.74      5.83 o 
  -3   3  11       17.75       15.14      4.49 o 
  -2   3  11      884.77     1231.89     68.87 o 
  -1   3  11        3.43        3.04      2.44 o 
   0   3  11       23.87       21.64      4.10 o 
   1   3  11        0.03        0.60      2.90 o 
   2   3  11      124.79      182.41     17.57 o 
   3   3  11       90.44       98.98     15.18 o 
   4   3  11      148.30      153.16     32.89 o 
   5   3  11        2.90        0.00      2.97 o 
   6   3  11       11.09        3.79      3.96 o 
 -11   4  11        0.18        0.00      7.30 o 
 -10   4  11        4.03        4.77      4.33 o 
  -9   4  11       15.06       21.31      5.97 o 
  -8   4  11        3.98        1.14      1.82 o 
  -7   4  11        0.00        1.06      3.28 o 
  -6   4  11        0.44        0.00      4.10 o 
  -5   4  11        5.09        9.56      3.68 o 
  -4   4  11      409.60      465.22     52.47 o 
  -3   4  11       72.97       75.03      6.34 o 
  -2   4  11       26.78        8.98      4.21 o 
  -1   4  11       77.92       78.12      6.50 o 
   0   4  11       86.24       92.36      8.23 o 
   1   4  11       31.92       40.47      5.45 o 
   2   4  11        2.89        0.40      2.49 o 
   3   4  11        0.08        0.00      2.77 o 
   4   4  11        6.50        2.83      2.15 o 
   5   4  11       39.29       13.77      6.51 o 
   6   4  11       29.32       15.53      7.91 o 
 -11   5  11        4.37        7.27      5.61 o 
 -10   5  11        3.65        5.97      4.95 o 
  -9   5  11        2.57        8.55      5.99 o 
  -8   5  11        1.54        0.00      3.55 o 
  -7   5  11        9.19        7.19      2.07 o 
  -6   5  11       98.18       98.01     11.98 o 
  -5   5  11       14.87       10.92      3.66 o 
  -4   5  11        6.72       10.21      3.91 o 
  -3   5  11      363.38      395.03     23.53 o 
  -2   5  11        0.16        0.75      2.26 o 
  -1   5  11      134.28      163.14     12.15 o 
   0   5  11      164.32      187.94     15.38 o 
   1   5  11       12.75       11.17      4.08 o 
   2   5  11        0.05        3.54      2.57 o 
   3   5  11        8.88        6.48      3.18 o 
   4   5  11       18.72        6.37      3.08 o 
   5   5  11        3.41        5.22      4.68 o 
 -11   6  11       10.20       14.34     12.38 o 
 -10   6  11        0.21        0.00      6.30 o 
  -9   6  11       19.95       18.12      7.07 o 
  -8   6  11       72.44       70.96     10.21 o 
  -7   6  11       15.50       14.48      6.21 o 
  -6   6  11        0.15        0.00      3.82 o 
  -5   6  11        3.00        2.94      2.32 o 
  -4   6  11       42.00       32.93      4.77 o 
  -3   6  11       27.06       22.90      6.01 o 
  -2   6  11       12.20        9.50      3.53 o 
  -1   6  11        6.78       10.80      3.63 o 
   0   6  11      109.89      127.06     11.49 o 
   1   6  11       10.87       13.49      3.27 o 
   2   6  11      155.86      215.53     18.47 o 
   3   6  11        4.66        2.12      2.19 o 
   4   6  11       19.52        8.48      3.57 o 
   5   6  11        0.66        0.93      3.32 o 
 -10   7  11        0.11        2.26      5.26 o 
  -9   7  11        6.78       15.05      7.27 o 
  -8   7  11        0.02        0.00      4.76 o 
  -7   7  11       52.09       56.16      7.50 o 
  -6   7  11       16.60        9.49      4.93 o 
  -5   7  11       58.60       64.31      9.62 o 
  -4   7  11        0.49        2.42      4.04 o 
  -3   7  11       51.87       34.95      8.48 o 
  -2   7  11       80.73       74.26      7.83 o 
  -1   7  11       74.59       77.84      7.34 o 
   0   7  11        3.39        8.79      3.11 o 
   1   7  11      106.64      143.29     14.05 o 
   2   7  11        0.00        0.00      2.68 o 
   3   7  11       34.39       26.89      7.07 o 
   4   7  11        6.69        4.42      4.72 o 
   5   7  11        2.43        2.16      3.63 o 
 -10   8  11       10.03       13.84      9.32 o 
  -9   8  11        1.26        0.00      4.80 o 
  -8   8  11        4.44        4.13      6.00 o 
  -7   8  11       38.70       20.40      9.28 o 
  -6   8  11       92.82       98.39     14.42 o 
  -5   8  11        2.02        2.33      4.51 o 
  -4   8  11      296.97      372.97     20.32 o 
  -3   8  11        4.30        2.83      4.43 o 
  -2   8  11       87.23      129.16     19.06 o 
  -1   8  11        0.72        0.00      2.54 o 
   0   8  11        0.71        2.05      2.94 o 
   1   8  11       21.26       15.95      4.78 o 
   2   8  11        1.56        5.03      2.99 o 
   3   8  11        6.94       11.93      3.58 o 
   4   8  11       13.25       11.71      5.78 o 
  -9   9  11        0.08        0.00      4.42 o 
  -8   9  11       12.72       18.17      7.23 o 
  -7   9  11        1.38        6.39      5.29 o 
  -6   9  11        0.01        2.52      4.98 o 
  -5   9  11        1.00        6.46      4.67 o 
  -4   9  11       28.88       33.98      7.64 o 
  -3   9  11       72.55       68.53     10.26 o 
  -2   9  11       10.12       18.40      6.64 o 
  -1   9  11       21.61       19.60      5.52 o 
   0   9  11        1.00        2.21      3.34 o 
   1   9  11        0.28        4.19      2.82 o 
   2   9  11        1.90        3.89      3.04 o 
   3   9  11       20.77       21.09      7.95 o 
  -8  10  11        1.04        6.60      7.18 o 
  -7  10  11        3.48        4.99      5.67 o 
  -6  10  11        1.93        0.00      3.78 o 
  -5  10  11        0.00        0.00      4.56 o 
  -4  10  11      150.29      164.84     12.15 o 
  -3  10  11        4.38        1.14      4.11 o 
  -2  10  11       14.83       17.57      6.97 o 
  -1  10  11       15.03       10.66      3.41 o 
   0  10  11        0.26        3.30      2.96 o 
   1  10  11        2.11        2.15      2.49 o 
   2  10  11        5.29        0.00      2.26 o 
   3  10  11        2.03        1.09      3.12 o 
  -7  11  11       12.01        4.86      5.91 o 
  -6  11  11       38.50       24.70      8.31 o 
  -5  11  11        4.68        3.25      5.07 o 
  -4  11  11       57.18       51.04     11.45 o 
  -3  11  11       27.70       35.16      6.79 o 
  -2  11  11      191.86      248.27     19.45 o 
  -1  11  11        2.62        4.08      3.31 o 
   0  11  11        0.57        1.61      3.13 o 
   1  11  11        0.81        2.76      2.95 o 
   2  11  11        5.70        5.13      2.90 o 
  -6  12  11        0.36        0.00      5.25 o 
  -5  12  11        1.15        0.00      4.25 o 
  -4  12  11        8.87        5.81      7.71 o 
  -3  12  11        4.88        5.27      5.40 o 
  -2  12  11       45.21       45.30     10.08 o 
  -1  12  11        3.76        7.03      3.95 o 
   0  12  11        4.70        2.47      3.41 o 
  -4  13  11       18.48       14.52      6.31 o 
  -3  13  11       26.19       18.49     10.53 o 
  -2  13  11       49.17       43.04     15.03 o 
 -10   0  12        2.45        4.85     11.92 o 
  -8   0  12      154.74       99.88     26.53 o 
  -6   0  12      653.83      898.77     42.24 o 
  -4   0  12      459.08      496.38     50.71 o 
  -2   0  12      514.35      659.89     56.12 o 
   0   0  12      696.66      881.71     64.85 o 
   2   0  12       26.86       33.59      6.59 o 
   4   0  12      126.33       35.27     17.12 o 
 -11   1  12        3.27        4.99      5.86 o 
 -10   1  12        1.51        5.28      5.43 o 
  -9   1  12       30.46       22.48      7.31 o 
  -8   1  12        0.62        0.13      4.62 o 
  -7   1  12        4.07        1.50      3.14 o 
  -6   1  12       73.00       46.67     10.38 o 
  -5   1  12       38.31       35.48      5.38 o 
  -4   1  12       41.93       45.26      4.54 o 
  -3   1  12      180.46      203.61     11.34 o 
  -2   1  12       10.91       18.34      4.40 o 
  -1   1  12        5.08        5.92      3.14 o 
   0   1  12       22.10       30.35      4.11 o 
   1   1  12       17.33       27.68      4.19 o 
   2   1  12      146.25      187.18     16.09 o 
   3   1  12        3.68        4.02      2.93 o 
   4   1  12       20.72        4.92      3.45 o 
   5   1  12        1.59        2.19      3.15 o 
 -11   2  12       52.53       53.19     20.75 o 
 -10   2  12        7.84        9.81      6.75 o 
  -9   2  12        8.85        5.71      5.39 o 
  -8   2  12        0.95        0.45      2.37 o 
  -7   2  12       19.79       21.83      5.29 o 
  -6   2  12      230.54      201.18     17.26 o 
  -5   2  12        3.90        8.80      3.59 o 
  -4   2  12      104.78       99.75      8.53 o 
  -3   2  12       17.25       15.24      3.58 o 
  -2   2  12       77.41       76.25      7.73 o 
  -1   2  12       32.60       31.21      6.05 o 
   0   2  12      141.32      189.52      9.12 o 
   1   2  12      160.06      199.74     12.81 o 
   2   2  12        0.04        0.00      3.14 o 
   3   2  12        7.05        4.07      2.90 o 
   4   2  12        0.88        4.72      3.19 o 
   5   2  12        2.69        1.93      3.96 o 
 -11   3  12        5.80        9.22      8.36 o 
 -10   3  12        0.58        3.32      8.26 o 
  -9   3  12        5.90        7.44      4.36 o 
  -8   3  12       25.37       24.88      5.23 o 
  -7   3  12       34.29       27.35      4.82 o 
  -6   3  12      141.30      121.78     18.84 o 
  -5   3  12       46.70       36.06      7.66 o 
  -4   3  12        0.07        0.00      3.01 o 
  -3   3  12       18.69       14.14      3.77 o 
  -2   3  12        0.02        0.00      2.96 o 
  -1   3  12      145.26      157.97     10.76 o 
   0   3  12       21.48       26.49      5.66 o 
   1   3  12        9.78        9.43      3.48 o 
   2   3  12      140.13      172.24     21.27 o 
   3   3  12        8.88        7.75      4.07 o 
   4   3  12       16.36        6.55      3.69 o 
   5   3  12        1.74        0.00      4.22 o 
 -11   4  12        1.86       18.21     18.90 o 
 -10   4  12        4.05        0.00      4.23 o 
  -9   4  12       27.39       30.27      9.30 o 
  -8   4  12        2.44        0.77      1.89 o 
  -7   4  12       33.16       27.43      6.71 o 
  -6   4  12       39.94       30.67      5.04 o 
  -5   4  12       17.27       11.15      5.19 o 
  -4   4  12        0.24        3.20      3.07 o 
  -3   4  12       62.98       60.88      8.52 o 
  -2   4  12       15.96       23.51      5.68 o 
  -1   4  12      117.50      109.73      7.54 o 
   0   4  12       32.78       39.87      5.65 o 
   1   4  12        7.56       12.43      4.30 o 
   2   4  12       71.99       60.66     13.38 o 
   3   4  12       48.22       28.15      7.94 o 
   4   4  12       48.42       14.43      5.85 o 
 -10   5  12        0.58        0.00      5.09 o 
  -9   5  12        1.36        0.00      4.28 o 
  -8   5  12        0.21        4.59      4.98 o 
  -7   5  12       11.85        5.41      2.52 o 
  -6   5  12        0.18        0.13      2.30 o 
  -5   5  12        1.75        3.64      3.12 o 
  -4   5  12      548.92      650.30     39.28 o 
  -3   5  12       15.25       18.38      4.82 o 
  -2   5  12      293.76      347.78     36.31 o 
  -1   5  12        2.13        0.25      2.98 o 
   0   5  12      131.59      153.38     17.06 o 
   1   5  12        0.04        6.83      3.85 o 
   2   5  12        3.13        0.00      2.47 o 
   3   5  12        3.87        2.29      2.79 o 
   4   5  12        2.14        1.28      3.40 o 
 -10   6  12        1.08        9.32      5.36 o 
  -9   6  12        1.83        0.00      3.98 o 
  -8   6  12       14.22        8.71      5.97 o 
  -7   6  12        0.28        7.12      5.36 o 
  -6   6  12       13.36       19.55      4.68 o 
  -5   6  12        0.24        2.47      2.77 o 
  -4   6  12       18.67       12.38      3.91 o 
  -3   6  12      133.47      167.08     24.21 o 
  -2   6  12       16.01       22.32      6.64 o 
  -1   6  12        9.53        4.25      3.35 o 
   0   6  12       10.63       13.83      4.06 o 
   1   6  12        3.54        1.32      3.11 o 
   2   6  12        0.10        2.68      3.08 o 
   3   6  12       14.10        9.12      4.08 o 
   4   6  12       11.78        3.73      3.78 o 
  -9   7  12        0.85        6.17      7.16 o 
  -8   7  12       21.01       14.06      6.09 o 
  -7   7  12       29.73       29.78      9.11 o 
  -6   7  12      139.70      190.75     19.34 o 
  -5   7  12       20.77       36.52      7.41 o 
  -4   7  12        3.49        6.44      5.43 o 
  -3   7  12        0.03        0.00      3.08 o 
  -2   7  12       14.40       14.72      5.75 o 
  -1   7  12        5.61        3.55      3.16 o 
   0   7  12       41.09       27.76      4.91 o 
   1   7  12        6.22        4.74      3.69 o 
   2   7  12        0.21        0.00      2.85 o 
   3   7  12        0.02        4.47      3.41 o 
  -9   8  12        0.27        2.39      4.58 o 
  -8   8  12        6.86        7.47      6.67 o 
  -7   8  12        0.52        0.52      3.77 o 
  -6   8  12        0.38        0.00      4.06 o 
  -5   8  12        3.90        8.34      6.23 o 
  -4   8  12        0.02        0.00      3.15 o 
  -3   8  12        0.85        0.00      4.23 o 
  -2   8  12       47.38       44.86      8.20 o 
  -1   8  12       39.10       39.34      9.98 o 
   0   8  12       45.74       28.66      9.64 o 
   1   8  12        9.13        3.65      3.25 o 
   2   8  12        2.30        0.00      2.35 o 
   3   8  12        0.32        0.00      3.14 o 
  -8   9  12        4.36       10.80      7.33 o 
  -7   9  12        7.33        2.00      5.60 o 
  -6   9  12       13.19       14.22      5.74 o 
  -5   9  12       17.31       17.92      5.69 o 
  -4   9  12       39.33       42.12      9.69 o 
  -3   9  12        0.00        0.00      3.12 o 
  -2   9  12       10.68       12.32      6.47 o 
  -1   9  12       56.03       48.19     12.53 o 
   0   9  12        2.64        1.07      2.56 o 
   1   9  12       13.58        7.13      3.83 o 
   2   9  12        5.73        6.97      4.02 o 
  -7  10  12        1.87        3.00      4.91 o 
  -6  10  12        1.11        0.00      5.51 o 
  -5  10  12       21.88       21.43      6.96 o 
  -4  10  12        2.77        3.66      4.40 o 
  -3  10  12        0.72        5.84      5.30 o 
  -2  10  12       19.91       23.18      9.60 o 
  -1  10  12        6.02       12.70      7.40 o 
   0  10  12        0.91        0.00      2.70 o 
   1  10  12        0.44        3.34      3.99 o 
  -6  11  12        3.46        3.48      4.93 o 
  -5  11  12        6.76        5.56      7.46 o 
  -4  11  12        3.88        4.58      5.31 o 
  -3  11  12        0.67        0.00      4.71 o 
  -2  11  12       38.61       39.83     15.25 o 
  -1  11  12        5.70        7.27      3.83 o 
   0  11  12       17.97       10.25      5.72 o 
  -9   0  13       17.40       19.47     10.55 o 
  -7   0  13      124.81       38.87     40.36 o 
  -5   0  13        7.18        4.26      4.72 o 
  -3   0  13        5.26        8.65      4.42 o 
  -1   0  13        8.48        4.82      5.09 o 
   1   0  13      182.46      197.24     19.03 o 
   3   0  13       23.55       10.20      6.40 o 
 -10   1  13        1.73        6.70      9.64 o 
  -9   1  13        8.67        8.89      9.78 o 
  -8   1  13        0.00        1.49      3.76 o 
  -7   1  13        2.35        0.00      2.87 o 
  -6   1  13       61.67       36.02     10.09 o 
  -5   1  13       49.12       49.69      6.27 o 
  -4   1  13        9.35        5.11      3.29 o 
  -3   1  13        0.08        0.00      2.82 o 
  -2   1  13        8.26       12.63      3.63 o 
  -1   1  13       55.20       63.36      6.92 o 
   0   1  13      225.22      280.50     17.16 o 
   1   1  13       20.86       21.76      4.96 o 
   2   1  13       42.09       17.73      5.62 o 
   3   1  13       32.52       10.54      4.24 o 
   4   1  13       51.87        8.81      4.23 o 
 -10   2  13       18.61       13.04      8.74 o 
  -9   2  13        6.25        3.65      4.63 o 
  -8   2  13        5.63        4.37      3.93 o 
  -7   2  13       80.96       63.99     13.53 o 
  -6   2  13        0.72        0.00      3.76 o 
  -5   2  13        6.40        2.08      3.59 o 
  -4   2  13       90.76       96.10      7.76 o 
  -3   2  13       55.30       57.49      7.49 o 
  -2   2  13        0.01        0.00      2.99 o 
  -1   2  13        8.90        7.81      3.66 o 
   0   2  13       14.21       14.34      5.01 o 
   1   2  13       15.78       11.08      4.83 o 
   2   2  13      245.94      271.54     41.69 o 
   3   2  13        0.06        0.00      3.85 o 
 -10   3  13        5.48        6.92      6.51 o 
  -9   3  13        0.86        0.00      4.65 o 
  -8   3  13        0.02        0.09      2.53 o 
  -7   3  13        0.16        0.00      3.14 o 
  -6   3  13        0.08        1.39      3.34 o 
  -5   3  13        8.69        5.09      3.74 o 
  -4   3  13       48.96       35.02      6.54 o 
  -3   3  13       54.89       51.26      6.46 o 
  -2   3  13      245.27      263.48     23.86 o 
  -1   3  13       53.94       60.76      7.31 o 
   0   3  13      156.69      190.44     19.58 o 
   1   3  13        8.01       10.21      4.81 o 
   2   3  13        1.59        0.00      3.74 o 
   3   3  13        0.63        2.16      3.31 o 
 -10   4  13        0.93       10.52      7.27 o 
  -9   4  13       15.13       12.81      7.77 o 
  -8   4  13       13.54        9.90      6.80 o 
  -7   4  13       29.32       23.27      5.13 o 
  -6   4  13        1.73        0.00      3.18 o 
  -5   4  13        4.69        3.59      3.64 o 
  -4   4  13      282.24      364.05     48.04 o 
  -3   4  13       82.62      117.10     18.02 o 
  -2   4  13       64.28       64.80      8.30 o 
  -1   4  13        5.78        4.54      4.55 o 
   0   4  13       10.03        7.66      5.35 o 
   1   4  13        0.31        0.00      2.34 o 
   2   4  13       47.29       38.36     11.41 o 
   3   4  13        2.49        2.33      3.43 o 
  -9   5  13       31.22       29.04      8.62 o 
  -8   5  13        4.90       11.15      5.88 o 
  -7   5  13        0.06        0.00      4.92 o 
  -6   5  13       46.44       35.94      7.05 o 
  -5   5  13        4.86        6.09      4.18 o 
  -4   5  13        3.54        0.00      3.13 o 
  -3   5  13       45.85       45.19     12.97 o 
  -2   5  13       21.96       19.38      4.48 o 
  -1   5  13        0.32        0.83      2.33 o 
   0   5  13       30.66       25.07      7.03 o 
   1   5  13        9.52        3.48      4.13 o 
   2   5  13        2.72        0.20      3.15 o 
   3   5  13       25.20       16.77      5.95 o 
  -9   6  13        0.53        6.88      7.22 o 
  -8   6  13        0.50        2.21      5.58 o 
  -7   6  13        0.39        0.59      3.45 o 
  -6   6  13        0.30        0.39      1.99 o 
  -5   6  13       27.13       14.32      6.11 o 
  -4   6  13        4.01        2.41      3.61 o 
  -3   6  13       10.75        8.77      3.87 o 
  -2   6  13      101.88      101.64     17.15 o 
  -1   6  13        1.63        0.98      3.36 o 
   0   6  13        9.86        8.68      4.00 o 
   1   6  13        0.37        4.21      3.32 o 
   2   6  13        5.47        6.18      3.83 o 
  -8   7  13        4.39        4.07      4.60 o 
  -7   7  13       26.49       25.96      9.04 o 
  -6   7  13        0.07        0.26      4.24 o 
  -5   7  13        1.88        0.47      4.58 o 
  -4   7  13       14.94       16.79      4.79 o 
  -3   7  13        1.61        2.23      4.06 o 
  -2   7  13       35.97       26.60      6.64 o 
  -1   7  13       12.84       15.69      4.28 o 
   0   7  13       32.02       15.51      5.91 o 
   1   7  13       10.02       11.85      4.13 o 
   2   7  13        0.05        3.00      3.82 o 
  -8   8  13        1.24        0.00      5.23 o 
  -7   8  13        0.43        0.00      4.42 o 
  -6   8  13        0.68        0.00      3.41 o 
  -5   8  13        0.00        0.00      4.84 o 
  -4   8  13       25.93       28.79      7.96 o 
  -3   8  13        1.32        6.79      4.58 o 
  -2   8  13       23.59       29.26      8.62 o 
  -1   8  13       28.30       22.28      9.41 o 
   0   8  13       38.03       36.06     13.39 o 
   1   8  13        2.95        3.24      4.16 o 
  -7   9  13        0.35        0.63      5.07 o 
  -6   9  13        0.58        4.31      5.14 o 
  -5   9  13        1.38        0.00      3.96 o 
  -4   9  13        9.66       15.86      6.05 o 
  -3   9  13        2.60       10.13      6.14 o 
  -2   9  13        8.53        6.44      5.24 o 
  -1   9  13        8.06        6.83      4.66 o 
   0   9  13       30.50       28.40      9.96 o 
  -5  10  13       47.69       42.35     11.40 o 
  -4  10  13       59.98       84.67     13.78 o 
  -3  10  13        3.67        2.41      4.84 o 
  -2  10  13       24.69       26.90     11.07 o 
  -8   0  14        0.47        0.00      3.76 o 
  -6   0  14       14.17       15.54      5.75 o 
  -4   0  14        1.32        2.99      4.55 o 
  -2   0  14       78.91      113.94     23.69 o 
   0   0  14       54.32       50.78      7.85 o 
   2   0  14       34.82       17.50      9.34 o 
  -9   1  14        7.25        6.72      3.95 o 
  -8   1  14        0.13        0.36      3.79 o 
  -7   1  14        0.56        2.43      3.21 o 
  -6   1  14        3.03        3.42      3.94 o 
  -5   1  14       29.79       41.71      9.12 o 
  -4   1  14       83.39      103.86     16.88 o 
  -3   1  14        0.44        1.80      2.90 o 
  -2   1  14       12.61       16.75      4.71 o 
  -1   1  14       31.83       44.32      5.88 o 
   0   1  14        6.41       11.75      4.82 o 
   1   1  14       74.68       66.98     15.90 o 
   2   1  14       36.98       24.84      6.11 o 
  -9   2  14        7.90        0.00      6.58 o 
  -8   2  14        0.84        1.80      3.42 o 
  -7   2  14        2.46        0.92      3.44 o 
  -6   2  14        8.69        6.88      3.31 o 
  -5   2  14       55.40       55.50      8.86 o 
  -4   2  14        3.92        3.43      3.58 o 
  -3   2  14       10.99        7.94      4.51 o 
  -2   2  14      226.10      269.87     32.04 o 
  -1   2  14       25.89       23.94      6.05 o 
   0   2  14       38.15       34.20      8.88 o 
   1   2  14        3.12        4.31      4.08 o 
   2   2  14       36.86       14.69      5.97 o 
  -9   3  14       39.83       33.78     10.99 o 
  -8   3  14        4.05       13.05      7.77 o 
  -7   3  14        2.27        5.14      4.12 o 
  -6   3  14        6.32        0.96      3.82 o 
  -5   3  14        4.02        5.26      4.11 o 
  -4   3  14      142.55      162.36     21.55 o 
  -3   3  14        1.25        0.50      3.20 o 
  -2   3  14       18.12       19.27      5.73 o 
  -1   3  14        0.07        0.00      4.08 o 
   0   3  14        4.09        8.21      4.27 o 
   1   3  14        1.13        0.00      3.51 o 
   2   3  14       47.69       31.00      9.70 o 
  -8   4  14       16.49       13.34      6.98 o 
  -7   4  14       12.93       12.25      5.16 o 
  -6   4  14        1.78        2.01      3.86 o 
  -5   4  14        9.98       10.14      4.85 o 
  -4   4  14       40.78       23.78      6.01 o 
  -3   4  14        0.76        0.00      3.49 o 
  -2   4  14        7.39        3.71      4.72 o 
  -1   4  14        2.93        3.83      4.06 o 
   0   4  14        1.44        2.21      3.80 o 
   1   4  14       10.22        0.00      4.27 o 
  -8   5  14        7.50        1.53      4.26 o 
  -7   5  14        2.19        6.71      5.65 o 
  -6   5  14        5.98        0.00      5.13 o 
  -5   5  14        5.03        2.80      3.95 o 
  -4   5  14       24.46       14.78      5.16 o 
  -3   5  14        8.77        6.10      3.64 o 
  -2   5  14        2.22        0.00      3.22 o 
  -1   5  14       13.82       20.03      6.92 o 
   0   5  14       37.14       30.67      8.96 o 
   1   5  14        0.45        0.57      3.01 o 
  -7   6  14       45.91       41.16     11.20 o 
  -6   6  14        8.52       11.51      5.94 o 
  -5   6  14        6.94        5.94      3.92 o 
  -4   6  14        1.55        2.73      3.59 o 
  -3   6  14       25.29        9.29      4.42 o 
  -2   6  14      101.21       47.15     14.84 o 
  -1   6  14        7.38        5.02      3.75 o 
   0   6  14       35.13       26.75      5.97 o 
  -7   7  14        0.49        0.00      6.18 o 
  -6   7  14        0.51        2.98      6.75 o 
  -5   7  14        2.79        4.62      5.41 o 
  -4   7  14        3.33        6.29      4.54 o 
  -3   7  14        0.29        1.33      3.27 o 
  -2   7  14      137.52      158.48     35.61 o 
  -1   7  14        1.49        0.13      3.32 o 
  -5   8  14        0.00        0.00      4.04 o 
  -4   8  14        0.20        4.48      4.96 o 
  -3   8  14        0.17        4.37      4.77 o 
  -2   8  14        0.17        3.44      5.13 o 
  -7   0  15       56.00       42.42     21.96 o 
  -5   0  15        8.91       15.79      6.35 o 
  -3   0  15       17.69       16.67      7.49 o 
  -1   0  15        3.26        0.00      7.00 o 
  -7   1  15        2.76        0.00      2.73 o 
  -6   1  15        5.68        1.47      2.99 o 
  -5   1  15       14.40       12.10      6.02 o 
  -4   1  15        0.84        2.24      3.40 o 
  -3   1  15        7.54       11.62      5.11 o 
  -2   1  15       11.02       12.93      5.73 o 
  -1   1  15       13.52       13.44      5.30 o 
   0   1  15       54.38       46.52      7.44 o 
  -7   2  15        7.05        3.55      3.91 o 
  -6   2  15        4.50        1.08      3.54 o 
  -5   2  15       14.29       21.39      5.47 o 
  -4   2  15        5.28        4.66      5.15 o 
  -3   2  15        7.64       14.40      6.48 o 
  -2   2  15        0.00        0.00      3.70 o 
  -1   2  15        0.01        5.56      4.86 o 
   0   2  15        1.80        5.37      4.80 o 
  -7   3  15       30.54       38.67     12.87 o 
  -6   3  15       12.42       12.64      5.08 o 
  -5   3  15        0.10        0.00      3.42 o 
  -4   3  15        3.28        2.64      4.02 o 
  -3   3  15        1.10        0.00      3.65 o 
  -2   3  15        7.32        5.59      4.87 o 
  -1   3  15        0.04        0.00      3.78 o 
  -6   4  15       29.26       37.77      8.71 o 
  -5   4  15       39.58       49.96     12.57 o 
  -4   4  15        3.28        9.80      4.85 o 
  -3   4  15        0.54        0.00      3.29 o 
  -2   4  15       30.00       38.22      7.52 o 
  -1   4  15        9.88        8.78      5.10 o 
  -6   5  15        4.51        0.17      5.44 o 
  -5   5  15        0.37        2.27      3.39 o 
  -4   5  15        0.47        0.73      3.06 o 
  -3   5  15       23.63       22.79      7.08 o 
  -2   5  15       37.82       33.79     11.47 o 
                                                 
